# Supplementary material for: An anomalous abundance of tryptophan residues in ceramide synthases based on analysis of all membrane proteins in the Swiss-Prot database
Source: J Biol Chem. 2024 Dec 7;301(1):108053. doi: 10.1016/j.jbc.2024.108053 (PMC11742613; doi:10.1016/j.jbc.2024.108053)
Supplement: Supporting information [file mmc1.xlsx]

## Sheet: Summary
Supplemental Table 1. Accession numbers of the sequences post non-redundancy
	full	70% nr	Swiss-Prot release 2021_03
all proteins	565254	216303	CD-Hit does not count sequences 10 amino acids or less, so the actual number cd-hit used for non redundancy is 564071. All of the short ones are non-TM
all multiple TM	53390	33668
one TM	25465	12097
2-5 TM	23020	9767
6-10 TM	21404	8613
11+ TM	8966	3698
CerS	212	161
other TLC	386	308
soluble	486399	183018
CerS and other TLC also include sequences from TrEMBL, not just Swiss-Prot
Non-redundancy was performed on each dataset separately (post separation by number of transmembranes), so the numbers in the 70% non redundancy may not add up to the number of all proteins

## Sheet: all proteins 70%
Q9D2V8	MFS10_MOUSE
B5R2V6	MINC_SALEP
Q2RJG3	MIAB_MOOTA
Q8VHK5	MLC1_MOUSE
Q5HRU5	METN1_STAEQ
Q80T22	MFS4B_RAT
C1CQE9	MIAA_STRZT
Q62LZ2	METE_BURMA
P58547	MER23_EUPRA
B3PLH7	MLTF_CELJU
Q5SW45	MKS1_MOUSE
Q3UQI9	MINY4_MOUSE
Q93VR4	ML423_ARATH
Q9HYZ7	MINC_PSEAE
Q12PR8	MLTF_SHEDO
Q617Y0	MIG23_CAEBR
B6YUL1	METK_THEON
A9M4E3	METE_NEIM0
B2VEB4	MLTF_ERWT9
Q6HC26	MEND_BACHK
B3R0E8	MIAA_PHYMT
O28087	MFNB_ARCFU
Q4V8E5	MFSD3_RAT
Q2JIN3	METK_SYNJB
Q1MMB6	MIAB_RHIL3
B7IIW1	MINC_BACC2
Q8NJN1	MET3_ASPNG
Q5R542	MFSD5_PONAB
Q5BCL0	MED8_EMENI
Q5R5T5	MET15_PONAB
Q8NB16	MLKL_HUMAN
Q16HH9	MED23_AEDAE
Q5RBH3	MISP_PONAB
Q5E484	MENC_ALIF1
C4Z0T6	METAA_LACE2
A0A1D3PCI9	METAS_RHOPL
A8G3X3	MEND_PROM2
O94851	MICA2_HUMAN
A2BVS0	MEND_PROM5
Q851R2	MEL1_ORYSJ
Q0K8S4	MLIC_CUPNH
Q02455	MLP1_YEAST
Q1LM60	MNMC_CUPMC
P84308	MOSA_AZOVD
P23996	MELA_SHECO
Q9NPJ6	MED4_HUMAN
Q8IH24	MED31_DROME
A0RQL9	MRAY_CAMFF
P65443	MSAB2_STRPN
B5ZAL6	MNMG_UREU1
Q57M47	MEND_SALCH
C4YI11	MMM1_CANAW
B1HQT3	MOAC_LYSSC
Q498J5	MIEAP_XENLA
Q8PBW9	MOAC_XANCP
Q6MA36	MNMG_PARUW
Q5A687	MNN22_CANAL
B9L0K8	MOAC_THERP
Q755A9	MPS2_ASHGO
O27264	MPTA_METTH
O15553	MEFV_HUMAN
Q7MIT5	MNMC_VIBVY
Q8AVM3	MPZL3_XENLA
Q8NCK7	MOT11_HUMAN
Q5ZRJ2	MNMG_LEGPH
B1XYR0	MRAY_LEPCP
A4TM08	MEND_YERPP
B2X050	MNR1_CAPAN
Q0D289	MOSMO_DANRE
Q9D1Q1	MPH6_MOUSE
A9BGL2	MNMG_PETMO
Q09727	MRP20_SCHPO
O39519	MP_BEYDV
C1AQ72	MRAY_MYCBT
Q9K8I9	MOBA_BACHD
Q5WTI4	MRAY_LEGPL
O44552	MPIP1_CAEEL
A6ZQE9	MNN5_YEAS7
Q6BX67	MRS2_DEBHA
O21050	MP05_DICDI
L7N6B4	MOAD_MYCTU
A5WGY8	MNMC_PSYWF
Q9ZL29	MOTB_HELPJ
Q04Y84	MRAY_LEPBL
Q5E4Z6	MOBA_ALIF1
Q9HD23	MRS2_HUMAN
Q3ZBG8	MRNIP_BOVIN
P29951	MPI_EMENI
B6YS29	MRAY_AZOPC
Q5R5M4	MOT9_PONAB
Q99316	MPD2_YEAST
P91797	MPI7_LYMST
O74847	MPC1_SCHPO
Q40237	MPA5B_LOLPR
Q9K6F9	MNTP_BACHD
O67122	MOTA_AQUAE
Q2FEM3	MOBA_STAA3
A3CX65	MNTP_METMJ
Q9M0T3	MP3K3_ARATH
U5L3M6	MSD5_AMAEX
A1WR47	MNTH_VEREI
A0LTM0	MRAY_ACIC1
Q2KJC3	MPEG1_BOVIN
O13622	MS116_SCHPO
Q84LK0	MSH1_ARATH
P43683	MRSA_BACSY
Q89WP5	MNMG_BRADU
P00304	MPAA3_AMBEL
B1XLR4	MOAA_SYNP2
P52751	MPG1_MAGO7
Q931G4	MOAA_STAAM
C3NGB5	MOAA_SULIN
Q55369	MOAA_SYNY3
Q66BY6	MNTP_YERPS
Q32PE2	MOG1_BOVIN
B7MVV0	MNTP_ECO81
Q9ES58	MO2R1_RAT
Q87YP0	MNTP_PSESM
P58496	MODD_ECO57
Q6BW83	MSH3_DEBHA
Q5U2Y3	MPP7_RAT
A1AU70	MRAZ_PELPD
Q96H12	MSD3_HUMAN
Q67C40	MPK7_ORYSJ
Q896Y2	MGLA_CLOTE
A5FL86	MNMG_FLAJ1
Q6GLA1	MSD4_XENTR
A4SH11	MRAZ_CHLPM
Q7V9F5	MRAY_PROMA
A2C018	MNME_PROM1
C1KWZ5	MRAZ_LISMC
A6H5Y1	MPP9_MOUSE
A4QAK7	MOAC_CORGB
Q9HXD6	MOAA1_PSEAE
A4WVZ0	MNME_RHOS5
B3PMB5	MRAZ_MYCA5
P0A176	MNME_PSEPU
Q86VF5	MOGT3_HUMAN
Q73G61	MRAY_WOLPM
Q5JL08	MON1_ORYSJ
Q9W534	MOODY_DROME
A8G7L4	MRAY_PROM2
B2GCN4	MOAA_LACF3
P66973	MNME_STAAW
Q7X7A4	MOF_ORYSJ
P0AAG8	MGLA_ECOLI
A7FUZ6	MOAA_CLOB1
A6QAL0	MNME_SULNB
Q8Y7I3	MIAA_LISMO
Q747W9	MOAA_GEOSL
Q9HLR7	MRE11_THEAC
Q5PDH5	MRAZ_SALPA
P07074	MOBC_BPT4
Q31LP8	MSCL_SYNE7
Q13724	MOGS_HUMAN
Q86567	MREP_BBTVA
B1AI04	MNME_UREP2
A6KZV1	MNMA3_BACV8
Q2N6A6	MNMA_ERYLH
Q03D91	MSCL_PEDPA
A5I5Y9	MNMA2_CLOBH
Q8NXT0	MNHE2_STAAW
Q14FW2	MNMA_FRAT1
B0K584	MNMA1_THEPX
Q2G2U8	MNHA2_STAA8
Q5ZR82	MNME_LEGPH
A5VT20	MNME_BRUO2
Q11133	MMP1_LITCT
Q181S7	MNME_CLOD6
O67274	MNMA_AQUAE
A9WKE3	MNME_CHLAA
Q7NAD9	MNME_MYCGA
A6U102	MRAY_STAA2
Q5HRB1	MNHB2_STAEQ
Q608V9	MODC_METCA
Q2YJM1	MSRA_BRUA2
B7LQ21	MSRB_ESCF3
Q8CZE6	MURE1_OCEIH
P0C0W7	MTTB_METBF
A2RNJ0	MURC_LACLM
A6U103	MURD_STAA2
P38994	MSS4_YEAST
J9QS25	MTS26_SELML
B1JHH1	MTOX_YERPY
O46040	MSTAA_DROME
A4SV74	MURG_POLAQ
Q54NY7	MTNB_DICDI
A5CD21	MURB_ORITB
A2RKV4	MURB_LACLM
Q0C566	MURB_HYPNA
A6VPH1	MTNN_ACTSZ
A5DNT0	MTNA_PICGU
B3H2M6	MTLD_ACTP7
A9AB97	MSRA_METM6
C3LN37	MUKB_VIBCM
B3DYW2	MURA_METI4
Q893R7	MURG_CLOTE
A1SL80	MURG_NOCSJ
Q7NFN2	MURE_GLOVI
A6T655	MTNK_KLEP7
B3CLV0	MURA_WOLPP
B7KGH1	MURG_GLOC7
O83421	MURI_TREPA
P9WJM5	MSRA_MYCTU
B7I8R1	MTGA_ACIB5
C1D5L5	MURC_LARHH
B7MW36	MSRQ_ECO81
G5ECG7	MTP_CAEEL
Q1ME35	MURB_RHIL3
P0CX80	MTCU1_YEAST
B4EZ47	NUON_PROMH
P80228	OMP44_MANHA
C1AGS0	NUOI_MYCBT
P24137	OPPF_BACSU
Q1LZ74	OARD1_BOVIN
P77737	OPPF_ECOLI
P86231	ODO1_MESAU
A7NPD9	NUOK_ROSCS
P58914	O16A_CONRA
Q83IH7	OPGB_SHIFL
A0A024RBG1	NUD4B_HUMAN
A7HZV8	NUOK_CAMHC
C7T1P5	O16EB_CONEA
A0A0C1E5J8	OPAA_ASPUT
Q81K10	NUON_BACAN
Q253F8	OBG_CHLFF
B7MXV8	NUOK_ECO81
Q0DJC5	OST1A_ORYSJ
O70249	OGG1_RAT
Q96DL1	NXPE2_HUMAN
Q9ULW8	PADI3_HUMAN
A2X0Q0	PHR3_ORYSI
P18669	PGAM1_HUMAN
Q9NUG6	PDRG1_HUMAN
P86063	PER7_DAUCA
P00622	PA2B_BITCA
Q6ENU6	PETL_SACOF
Q7VYK4	PDXK_BORPE
Q6AUQ4	P2C47_ORYSJ
L0E168	PHQI_PENFE
Q83P97	PHNC_SHIFL
Q8ID66	PF92_PLAF7
Q9DLD6	PHOSP_NDVB1
Q49GP5	P4K2B_DANRE
Q9PQL2	PGK_UREPA
Q9VHM6	OUIB_DROME
P24548	PGLR_OENOR
C3PG40	PGK_CORA7
P00616	PA2HG_OXYSC
Q02L47	PHZB2_PSEAB
Q94AT1	P2C76_ARATH
Q5PQ53	PEF1_XENLA
P31228	OXDD_BOVIN
A8G2K1	PGK_PROM2
P48076	PA2GC_MOUSE
Q9TZH6	PHS_CAEEL
P09194	PHLC_TRYBB
Q8UDU5	PDXJ_AGRFC
B1KVV5	PDXA2_CLOBM
Q5E9B2	PAF15_BOVIN
Q9HJ95	PGK_THEAC
P31044	PEBP1_RAT
Q8R2H5	PHLD_RAT
Q1IQH8	PDXT_KORVE
P31854	PA2B_VIPBB
Q86VZ1	P2RY8_HUMAN
Q6FB08	PGK_ACIAD
Q2FE11	PGCA_STAA3
A1KVH8	PDXJ_NEIMF
B4JZG8	PESC_DROGR
O60437	PEPL_HUMAN
A7WNB0	PP3_DMSVA
Q8GY96	PGM_ARATH
Q30ST6	PLSY_SULDN
C0ZF43	PNP_BREBN
P43842	PNTA_HAEIN
Q9NY27	PP4R2_HUMAN
Q8YWW1	PHK1_NOSS1
A8GYB5	PHS_RICB8
Q5NDE4	PMGT2_TAKRU
Q9S6S1	PEPQ_LACDE
P72659	PNP_SYNY3
Q5H9R7	PP6R3_HUMAN
B8DDU3	PLSX_LISMH
A7YY46	PNKD_BOVIN
A7E7L8	PMIP_SCLS1
P22225	PFR1_TRYBB
A4STF0	PEPQ_AERS4
C0R0E0	PNP_BRAHW
Q924N9	PRS28_MOUSE
Q03776	PRP42_YEAST
P20234	POLG_OMV
A9VJS5	PRPE_BACMK
Q7N3N2	PROQ_PHOLL
Q8NE79	POPD1_HUMAN
Q989S7	PROB2_RHILO
Q9CQJ2	PIHD1_MOUSE
P14078	POL_HTL1C
O40958	PRO_ADEE2
Q9SSB4	PRS7B_ARATH
P01239	PRL_BOVIN
P38698	PPX1_YEAST
Q99IE6	POLS_RUBVO
P32938	PR1C_HORVU
P10894	PLCB1_BOVIN
P28962	PRIM_EHV1B
Q1CLC6	PROA_YERPN
A0A1E1FFM3	PRHB_PENBI
P05400	POL_CERV
P11612	PPY_DROME
Q8NSL3	PRPD2_CORGL
A5CXP4	PROA_VESOH
A0A0S1RVB0	PPTA_PAXIN
Q18LF7	PRIM_ELHVK
P31095	PSBH_PROHO
P36304	POLR_KYMVJ
Q1XD97	PSBF_PYRYE
P58583	PSAK1_NOSS1
C1CRW1	PROA_STRZT
A8H8L1	PRIB_SHEPA
B3R6R0	PROA_CUPTR
A6KXU8	PROA_BACV8
P51370	PSAK_PORPU
Q00UI6	PSB28_OSTTA
Q8S9J1	PPOCM_ARATH
B6YS10	PROA_AZOPC
Q9YER0	PSB2_AERPE
Q9CQR6	PPP6_MOUSE
P30412	PPIC_MOUSE
Q8I1F6	PPO3_DROER
Q8F7H3	PPNP_LEPIN
A4YIE0	PSB1_METS5
Q556Q0	PSB4_DICDI
Q8WVI7	PPR1C_HUMAN
Q56978	PSAF_YERPE
O04006	PSAH_BRACM
B8HVD7	PSBE_CYAP4
Q4WIF3	PPID_ASPFU
Q8U4H7	PRIL_PYRFU
P20143	PSAH_HORVU
D3DTV9	PRAC2_HUMAN
Q4WMB6	PPIL3_ASPFU
Q9LNC0	PPR16_ARATH
B0TBV8	PROA_HELMI
Q32RH5	PSAJ_ZYGCR
P69404	PSAE_PORUM
Q8WUA2	PPIL4_HUMAN
P61012	PPLA_CANLF
A5G1J3	PPK1_ACICJ
P31590	PSAM_MARPO
P30656	PSB5_YEAST
Q9FJX0	PPIL2_ARATH
O31827	PPSE_BACSU
P23865	PRC_ECOLI
Q9P9H1	PRIS_PYRFU
Q9Y7T8	PSB3_SCHPO
C4L3Y8	PPK1_EXISA
P52012	PPIL2_CAEEL
A0T0C4	PSBX_PHATC
Q9SY73	PTALR_ARATH
Q1XDL8	PREA_PYRYE
Q9HLW6	PTH_THEAC
P45072	PTSN_HAEIN
P20108	PRDX3_MOUSE
A3KPW7	PTAR1_DANRE
Q6MSR6	PTC_MYCMS
Q9SSR4	PPR77_ARATH
P9WHM9	PUR2_MYCTU
B1WR29	PSBX_CROS5
C1CH85	PTH_STRZJ
A2BP65	PUR9_PROMS
P32155	PTFLA_ECOLI
O15067	PUR4_HUMAN
O13377	PT122_LACK1
Q40070	PSBR_HORVU
B0R4C8	PSB_HALS3
P47116	PTK2_YEAST
A5W9K7	PUR9_PSEP1
Q05728	PUR5_ARATH
H2L0G5	PTC3_CAEEL
O07126	PT1_LACSK
P22312	PU92_BRACO
P9WQE2	PPSD_MYCTO
Q4PSD1	PUM14_ARATH
Q99X29	PTXBC_STAAM
A1Z9A8	PTCD3_DROME
P36002	PTK1_YEAST
Q6LU24	PUR4_PHOPR
P39816	PTW3C_BACSU
Q8CZD5	PTGA_OCEIH
P34222	PTH2_YEAST
Q8RGF2	PSD_FUSNN
Q8GXQ7	PUB56_ARATH
P18422	PSA3_RAT
Q753L9	PTPA1_ASHGO
P44715	PTFAH_HAEIN
Q9W0G1	PTP61_DROME
P0DPA7	PSIH_PSICU
Q6WAU0	PULR_MENPI
Q7A4S1	PTPA_STAAN
O94462	PUF3_SCHPO
Q5HE85	PTPB_STAAC
C6E524	PSD_GEOSM
P0DUK3	PSPC_PENSO
Q9SFX2	PUB43_ARATH
P40100	PUG1_YEAST
A9IVF6	PUR5_BART1
P52166	PSN_CAEEL
Q4WB03	PSOE_ASPFU
P59784	PTHA_SHIFL
Q6FIN8	PUP1_CANGA
P69801	PTNC_ECOLI
P12272	PTHR_HUMAN
Q90ZE4	PSN2_DANRE
P0AFV9	PSPD_ECO57
Q3AJS9	PSTB_SYNSC
Q5WSH5	PSD_LEGPL
Q1CC26	PSIE_YERPA
Q6D035	PSD_PECAS
Q04908	PSMD3_CAEEL
Q4FPG9	PTH_PELUB
A7NAF0	PSD_FRATF
Q8R757	PTH_CALS4
Q9AF21	PSLS_XANP2
A9L3W8	PSD_SHEB9
Q5ZK88	PSPC1_CHICK
Q5FQZ9	PURA_GLUOX
A4YD82	PTH_METS5
B8DTI5	PTH_BIFA0
Q24PY8	PSTB_DESHY
A9NAT7	PTH_COXBR
A1W9U6	PSRP_ACISJ
B8FZA5	PTH_DESHD
Q48TC3	PSTB1_STRPM
Q8ZKB1	PSD_SALTY
P9WG11	PSTA1_MYCTU
O43242	PSMD3_HUMAN
Q7W179	PTH_BORPA
B2KE94	PTH_ELUMP
B1KIE1	PSRP_SHEWM
Q7WA44	PSRP_BORPA
C1KW64	PUR9_LISMC
A8FKA1	PTH_CAMJ8
Q0VPM2	PSRP_ALCBS
O62193	PSF2_CAEEL
A4J0Q6	PTH_DESRM
Q3A2D6	PUR9_PELCD
A4SE63	PTH_CHLPM
A1KT71	PURA_NEIMF
B4RK78	PTH_NEIG2
P10032	PSIB2_ECOLX
Q0P8W4	PSEB_CAMJE
Q9SZY4	PTR27_ARATH
A8EY65	PTH_RICCK
Q6AK63	PUR5_DESPS
Q5ABC5	PSD1_CANAL
B9DQ40	PUR5_STACT
Q2A3N5	PTH_FRATH
Q9LN22	PPR54_ARATH
Q3KKP1	PTH_CHLTA
Q5L4W1	PSD_CHLAB
P38024	PUR6_CHICK
Q3MEN8	PYRF_TRIV2
A1TZ73	PUR5_MARHV
Q7MWR7	PYRG_PORGI
A3N255	PSD_ACTP2
Q2YMI0	PSD_BRUA2
Q2JS37	PSBJ_SYNJA
Q0RBA3	PURA_FRAAA
Q04F86	PYRH_OENOB
Q9PHB0	PYRF_XYLFA
Q5FNL4	PUR7_GLUOX
A2BTH0	PUR5_PROMS
Q5P5M2	PYRF_AROAE
B6EIY4	PYRF_ALISL
C3PBM7	PUR7_BACAA
B0BZH9	PUR9_ACAM1
Q1C5Q7	PUR7_YERPA
B2V790	PYRF_SULSY
A3MI88	PSD_BURM7
Q7V0C7	PUR7_PROMP
Q3B5K1	PYRB_PELLD
Q2RK43	PYRB_MOOTA
A9KHX3	PUR5_LACP7
A8I467	PYRH_AZOC5
B7I534	PYRF_ACIB5
Q5M0W1	QUEA_STRT1
Q2FR36	PYRH_METHJ
Q5X5E0	PYRF_LEGPA
Q47R19	PYRF_THEFY
A9M3Q3	PYRF_NEIM0
A2CCL7	PYRE_PROM3
Q89AL6	PYRF_BUCBP
A7FYI9	PYRF_CLOB1
Q99SX9	PUR8_STAAM
C1CZ40	PURA_DEIDV
B9M5N6	QUEA_GEODF
Q2YCI8	PYRE_NITMU
P0A0J9	QACA_STAAU
Q9I8P2	PYYA_DANRE
B1HVA2	QUEA_LYSSC
Q8XL62	PYRF_CLOPE
Q215E7	PYRH_RHOPB
P58883	PYRF_CALS4
Q2Y5H4	QUEC_NITMU
B2ULR4	PYRR_AKKM8
A9HBI8	QUEA_GLUDA
Q18DR1	PYRH_HALWD
C1AN24	PYRR_MYCBT
Q51548	PVDA_PSEAE
C3MF81	PYRE_SINFN
Q5FAH3	QUEA_NEIG1
Q5XCK8	PYRF_STRP6
P07256	QCR1_YEAST
Q31G45	PYRH_HYDCU
Q74J27	PYRE_LACJO
P48098	PYY_LAMFL
P59011	PYRR_CORGL
Q8FNR1	QCRA_COREF
Q1ZXP3	QCR6_DICDI
P65870	QUED_ECOLI
Q3B095	PYRE_SYNS9
P00127	QCR6_YEAST
A5D2E1	QUEC_PELTS
Q12ZN9	PYRI_METBU
A4G1Z2	QUEA_HERAR
A6VYN2	QUEA_MARMS
O35435	PYRD_MOUSE
Q2FHP0	PYRR_STAA3
C1CX89	PYRD_DEIDV
Q8CPN9	PURL_STAES
O25587	QUED_HELPY
Q8YXB6	PURT_NOSS1
Q5N2Q8	PYRD_SYNP6
B7JJX2	PYRK_BACC0
Q6HMS8	PY2CR_BACHK
Q72IH7	PURL_THET2
Q72E84	QRCB_DESVH
Q1H411	PYRD_METFK
Q8G655	PYRB_BIFLO
O59619	PURQ_PYRHO
B2SRI5	PURT_XANOP
P42963	PXPA_BACSU
B1GYY7	PYRC_ENDTX
Q7CVK1	PY2CR_AGRFC
Q97N11	PYRE_CLOAB
Q9A5F3	PURQ_CAUVC
Q3Z3H6	PYRD_SHISS
Q043B0	PYRC_LACGA
P25635	PWP2_YEAST
B2FPI7	PYRD_STRMK
B2VEM5	PURR_ERWT9
Q29RK2	PYC_BOVIN
Q6M0U0	PURQ_METMP
Q9HDZ9	QSPP_SCHPO
B7IIT0	QUEA_BACC2
Q3J4K2	PURQ_RHOS4
Q87PB7	PYRD_VIBPA
Q7M9X7	PURQ_WOLSU
K7QRJ5	PYRE3_STRRG
Q09794	PYR1_SCHPO
P25972	PYRE_BACSU
C1KW68	PURL_LISMC
P07259	PYR1_YEAST
Q6ACD4	PURQ_LEIXX
P77884	PYRC_LACPL
P86855	PWAPL_MYTGA
A0JR24	PXPA_ARTS2
Q4WZJ6	RAD18_ASPFU
B4SWN2	RDGC_SALNS
Q1WU59	PURL_LACS1
Q827I5	PXPA_STRAW
A8FNK1	PXPA_CAMJ8
B7UML3	RBSD_ECO27
A1Z8D0	PWP1_DROME
Q5R7X9	RAD1_PONAB
Q9PKU1	RBFA_CHLMU
B3EDN1	RECF_CHLL2
B2VBP4	PXPA_ERWT9
B5E7P8	RECF_GEOBB
O44199	RAD50_CAEEL
B2I606	RECO_XYLF2
B3EJI1	RECF_CHLPB
C3P0E9	RBSD_BACAA
A4VIX7	RECO_PSEU5
Q8ZZJ7	PURL_PYRAE
B4EU30	RBSD_PROMH
P0AAV5	PXPB_ECO57
Q2HFA6	PXR1_CHAGB
Q8YG76	RECO_BRUME
A8B479	PXG_LILLO
Q74J96	RBSD_LACJO
Q883I5	RBSD_PSESM
A0KKN1	RBSD_AERHH
Q81LT9	RECO_BACAN
O67742	PYRE_AQUAE
B9KA10	RBSD_THENN
Q5NIL6	RBFA_FRATT
P24682	RBS_ALVHS
Q9BTD8	RBM42_HUMAN
Q55842	PURS_SYNY3
Q7CLE5	RBSD_YERPE
Q54GD8	PX24C_DICDI
B3DQ65	RECO_BIFLD
P29044	RDRP_BYDV1
Q89WB0	RBFA_BRADU
A8LLE2	RECO_DINSH
P22839	RECF_PROMI
B0S6S9	RBM44_DANRE
B0UP43	RECR_METS4
C5C9T2	RBFA_MICLC
Q8NYX6	PURA_STAAW
P73532	RECF_SYNY3
P45112	RECJ_HAEIN
B9E1K3	RBFA_CLOK1
Q28V18	RECO_JANSC
A4TCF7	RBFA_MYCGI
Q609A9	RECR_METCA
B8I770	PYRC_RUMCH
Q8XZV5	RBFA_RALSO
Q2YMH5	RADA_BRUA2
P54206	RBS_SYNY3
A2T3S0	RDRP_ROTSH
P0AGL6	RATA_SHIFL
A0PVF2	RECR_MYCUA
A1B5T9	RBFA_PARDP
A1S4E7	RECA_SHEAM
Q2KJ39	RCN3_BOVIN
Q9C688	RAVL3_ARATH
B7JC18	RECR_ACIF2
P9WHJ6	RBFA_MYCTO
O72157	RDRP_SBMVA
P35942	RDRP_ROTGI
Q6VN20	RBP10_HUMAN
A3PMA3	RECR_RHOS1
B0BN49	RBMX2_RAT
Q2HXK9	RBOHD_SOLTU
P49997	RECF_AZOVI
Q8UJ65	RECF_AGRFC
A5N3V7	RECR_CLOK5
Q98745	RDRP_TMVRA
Q865S0	RCAS1_CANLF
Q9NP90	RAB9B_HUMAN
Q1HE58	RB27A_CANLF
A5EY33	RECR_DICNV
Q92378	RE104_SACPA
C6BXI4	RECR_DESAD
O35550	RABE1_RAT
O81210	RBOHC_ARATH
B3DUB4	RECR_BIFLD
Q6J2K5	RBOHB_ORYSI
Q73FK2	RECF_BACC1
Q0J9Y2	RBPL_ORYSJ
Q6G4V2	RECR_BARHE
O82481	RAC10_ARATH
Q11W94	RECR_CYTH3
Q7S455	RCF1_NEUCR
B5E9A4	RECR_GEOBB
B4UJV1	RECF_ANASK
Q5B6J9	RCF1_EMENI
O84243	RECR_CHLTR
Q54EW9	RABU_DICDI
Q14964	RB39A_HUMAN
A1VUC3	RECA_POLNA
Q8I4R2	RBP3_PLAF7
P0AAZ4	RARA_ECOLI
Q41406	RBL2_SYMSP
F4ICF4	RBL10_ARATH
P83989	RACD_ANABR
Q8S8I1	QWRF3_ARATH
Q8F0I2	PURQ_LEPIN
P01119	RAS1_YEAST
Q21VW6	QUEF_RHOFT
O80646	R15A3_ARATH
Q8L7K0	R18A1_ARATH
P34726	RAS2_PHYPO
Q1QDK8	QUEF_PSYCK
Q8L9S1	R18AL_ARATH
P0C6V8	R1AB_BRV1
Q8ZZZ0	QUEE_PYRAE
Q2NW22	RBFA_SODGM
Q9H2M9	RBGPR_HUMAN
F7ZDR3	QUEG_ROSLO
Q07XC8	RAPA_SHEFN
O43502	RA51C_HUMAN
Q5QW08	QUEF_IDILO
Q8K386	RAB15_MOUSE
B9KE89	QUEF_CAMLR
P0C6W0	R1AB_BC512
B6J535	RIMK_COXB1
Q5HR02	QUEF_STAEQ
Q9KTK0	QUEF_VIBCH
Q9FIF9	RAA2D_ARATH
B7LXL0	QUEF_ECO8A
Q7SZ59	RASLC_DANRE
P28775	RAS_LENED
Q4QMI0	RAPA_HAEI8
P39883	RF3_DICNO
Q113P2	RIMK_TRIEI
Q7MGG3	RIBXA_VIBVY
B8FGS8	RF3_DESAL
A0LD64	QUEF_MAGMM
B6J5I5	QUEF_COXB1
P04049	RAF1_HUMAN
B6IVF3	RIMP_RHOCS
B1L7J8	RIBL_KORCO
A0JNC2	R3HD2_BOVIN
D3DZ18	RIBL_METRM
P83245	RIP_LENTR
P0CH93	RHO2_EHRCR
B0TWY6	RF3_FRAP2
O88039	RAMA_STRCO
B2RGP4	REX_PORG3
Q77MS1	RIR1_GAHVM
Q8TXT2	RIBL_METKA
Q3AB94	RIMP_CARHZ
Q8XPH8	RF3_RALSO
Q2FI57	RF3_STAA3
A5DAH9	RIFK_PICGU
Q0R5R0	REX_HTL32
Q1DAM9	RIMP_MYXXD
Q76RD8	RIR1_VACCA
B5EZJ2	RBN_SALA4
A0L0Y0	RIHA_SHESA
Q196Z5	RIR1_IIV3
Q46ZN9	RIMP_CUPPJ
Q6H7J5	RFA2B_ORYSJ
Q3Z044	RIHB_SHISS
Q48RU4	RIMP_STRPM
A9IK36	RIMM_BORPD
O36410	RIR2_ALHV1
O28190	RFAPS_ARCFU
Q72B63	RIBB_DESVH
A5GVG1	RIMP_SYNR3
P67221	RIMP_STAAN
B3EAE4	RIMP_GEOLS
Q6FM49	RIFK_CANGA
O42650	RIO1_SCHPO
A3CQ22	RIMP_STRSV
P72687	RIMP_SYNY3
P0DOK4	REP_CDDV1
Q9EQZ7	RIMS2_MOUSE
Q67P90	RIMP_SYMTH
P57511	RF2_BUCAI
O28471	RIO1_ARCFU
B8GWM3	RF2_CAUVN
Q4ZXW7	RF1_PSEU2
Q7V518	RF1_PROMM
P26405	RFBK_SALTY
Q7VMV9	RF1_HAEDU
Q68X96	RF2_RICTY
Q0WPJ7	RF298_ARATH
P20465	RHA2_RHOTO
Q00017	RHA1_ASPAC
Q04YD0	RF2_LEPBL
Q4FN99	RF1_PELUB
Q62BG3	RIBA_BURMA
Q9JL25	RGS1_MOUSE
Q605D1	RL15_METCA
B0C1E3	RL14_ACAM1
Q4KTG9	RL17_SUBDO
B2UQM8	RL15_AKKM8
Q8D1Y7	RL17_WIGBR
A7N9U4	RL15_FRATF
A4FPJ1	RL17_SACEN
Q7T3N8	RL15_CTEID
Q5M5S8	RECX_STRT2
Q493I3	RL17_BLOPB
A6LLM3	RL14_THEM4
Q2JL73	RL17_SYNJB
Q97EK7	RL17_CLOAB
A6MVP8	RK1_RHDSA
A5IHS3	RL10_LEGPC
B3EED6	RL32_CHLL2
A4FWA2	RL18_METM5
Q8WQI7	RL18A_SPOFR
Q5PH90	RL35_SALPA
Q0TMN1	RL33_CLOP1
B4U768	RL36_HYDS0
Q493K3	RL22_BLOPB
Q39XZ9	RL16_GEOMG
P41056	RL33B_YEAST
A0QBQ8	RL32_MYCA1
Q9HH78	RL30_PYRFU
A8YTD9	RL332_LACH4
Q67JW1	RL30_SYMTH
A1AWD4	RL32_RUTMC
Q8DV21	RL35_STRMU
A7NR40	RL36_ROSCS
B6YQB6	RL33_AZOPC
Q3J5Q4	RL30_RHOS4
Q2G3F0	RL33_NOVAD
A7IHE7	RL28_XANP2
Q10X90	RL28_TRIEI
A4T4T9	RL34_MYCGI
Q6N4V1	RL30_RHOPA
Q2NNB6	RL30_STRFL
C3MIL5	RL36_SINFN
Q48WA5	RL332_STRP1
Q9USG6	RL33B_SCHPO
Q962S4	RL39_SPOFR
A4WWC9	RL36_RHOS5
P0DJ20	RL28_TETTH
Q9R4P8	RL30_BREDI
B1X6F1	RL361_ECODH
A5EZ16	RL35_VIBC3
Q6C4U7	RL30_YARLI
Q2NIV7	RL2_AYWBP
Q12GW3	RL29_POLSJ
A3CT00	RL2_METMJ
Q8XV20	RL29_RALSO
A5N4Q5	RL29_CLOK5
Q5ZYN5	RL29_LEGPH
Q97BV5	RL30_THEVO
P58472	RL31B_YERPE
A1S226	RL29_SHEAM
C3KVN3	RL30_CLOB6
Q39XZ8	RL29_GEOMG
B3PMQ1	RL31_MYCA5
B5ELV8	RISB_ACIF5
B4U752	RL29_HYDS0
A1QZE2	RL28_BORT9
C6C193	RL29_DESAD
Q3AV42	RL34_SYNS9
B8D8E0	RL31_BUCA5
Q03ZN7	RL29_LEUMM
B2KEF9	RL9_ELUMP
Q0SNB7	RL7_BORAP
Q6DAV6	RL28_PECAS
Q9V1P2	RL35A_PYRAB
Q6ABY4	RL28_LEIXX
Q9HMN0	RL31_HALSA
Q8TYL5	RISB_METKA
A8ESV8	RL6_ARCB4
Q72I16	RL5_THET2
B9M6U4	RL4_GEODF
Q4FUQ0	RLMH_PSYA2
O18602	RL31_DROVI
B2RIG0	RL31B_PORG3
C5D9X1	RL9_GEOSW
P54061	RL30E_METJA
Q11QF0	RLMN_CYTH3
A3N1H1	RL9_ACTP2
Q2NIW9	RL6_AYWBP
A5VHG3	RL9_LACRD
B0JQ94	RL9_MICAN
A1A3H8	RL9_BIFAA
B2RH13	RLMH_PORG3
Q3KIX5	RL9_PSEPF
Q1QTL1	RLMN_CHRSD
Q68XM9	RL7_RICTY
Q48DL7	RLMH_PSE14
Q2S1Q4	RL7_SALRD
C6DBW3	RLMH_PECCP
O74864	RLA0_SCHPO
Q1RKB3	RL9_RICBR
B6EGG2	RLMM_ALISL
Q64NK9	RL4_BACFR
Q67JT2	RL7_SYMTH
A5FRZ0	RL4_DEHMB
Q04G84	RL4_OENOB
Q1R0H4	RL4_CHRSD
O00806	RLA2_PLAF7
Q0RRQ6	RL6_FRAAA
B1VET7	RL4_CORU7
C6C178	RL7_DESAD
A7HSA5	RLME_PARL1
P0A499	RL9_THEEB
A8AQL8	RL4_CITK8
Q2S927	RL6_HAHCH
A1T4I8	RL7_MYCVP
Q30Z57	RL6_DESAG
C3K5G4	RLMM_PSEFS
B7NDS6	RL6_ECOLU
B1JAK0	RL5_PSEPW
A8A912	RL7A_IGNH4
B5Z8V2	RL6_HELPG
A8GV60	RLME_RICB8
O83687	RLME_TREPA
C0QX75	RLME_BRAHW
Q129M4	RLME_POLSJ
A8MR00	RLF36_ARATH
O52347	RL6_MYCGA
P08094	RLA2_SCHPO
Q0VSS9	RLME_ALCBS
C4LBR5	RLMD_TOLAT
A6VFY5	RLMH_METM7
Q21P11	RLMF_SACD2
A4TEC2	RL6_MYCGI
Q2NHD6	RLME_METST
Q890P8	RL5_CLOTE
Q5FM90	RL3_LACAC
A1S233	RL6_SHEAM
P61058	RL4_STAAM
Q7M8D4	RL3_WOLSU
Q5HAT4	RL5_EHRRW
Q2S3P9	RL6_SALRD
B0RU67	RL6_XANCB
A1RVG3	RL3_PYRIL
Q12224	RLM1_YEAST
B9DM32	RL6_STACT
Q38ZJ4	RLMH_LACSS
B2A4D9	RL3_NATTJ
B1Y0V7	RLMH_LEPCP
Q5SHN8	RL3_THET8
Q6N4U8	RL6_RHOPA
B1LBP0	RL3_THESQ
B6IRQ7	RL4_RHOCS
A4G4B0	RLME_HERAR
A6WHS8	RL3_SHEB8
Q9FH86	RLP57_ARATH
B7KN46	RPOC_METC4
Q9Y6G3	RM42_HUMAN
A3LWR2	RRF2M_PICST
Q1IZI9	RRF_DEIGD
Q98Q24	RPOC_MYCPU
P59063	RR7_CHAGL
Q3BVK7	RRF_XANC5
Q3Z5I6	RRF_SHISS
Q4FLL3	RPOC_PELUB
A1WX18	RRF_HALHL
Q9TKZ6	RR7_NEPOL
Q9ST69	RR5_SPIOL
Q06R71	RR7_JASNU
A2T369	RR8_ANGEV
Q85FV9	RR19_CYAM1
Q0VQ55	RRAAH_ALCBS
P46307	RR3_CHLMO
Q9D2C6	RPC8_MOUSE
Q9M1X0	RRFC_ARATH
P56351	RR2_CHLVU
B8DSA1	RRF_DESVM
Q1KVV1	RR11_TETOB
Q9FT72	RQL3_ARATH
B8F9J5	RPOZ_DESAL
A0A0K2H5X8	RPOY_GEOS3
B0UN75	RPOZ_METS4
P49503	RR16_TRICV
Q07829	RRT7_YEAST
A6H5K4	RR18_CYCTA
B8J412	RPOZ_DESDA
A8MH81	RPOZ_ALKOO
Q5WFA1	RPOY_BACSK
B7HLK3	RPOZ_BACC7
Q0C3U4	RPOZ_HYPNA
Q21NW8	RPPH_SACD2
Q06FK5	RR18_PELHO
P46784	RS10B_YEAST
B1XHW1	RPOC2_SYNP2
A6H5F7	RPOC2_CYCTA
Q3ZJ38	RR18_TUPAK
A6W3K1	RPOZ_MARMS
Q5FTX8	RPOC_GLUOX
Q3IYV6	RPOE_RHOS4
B0R4Y6	RPON_HALS3
B6HGB5	RRP36_PENRW
A0B6E7	RPON_METTP
Q0I8D1	RS14_SYNS3
A8GRA7	RPPH_RICRS
A1SS92	RPPH_PSYIN
A2BK83	RPON_HYPBU
A6ZPC2	RRP36_YEAS7
B6YXA5	RS17E_THEON
P82412	RRP3_SPIOL
Q8TVC1	RS13_METKA
Q4K5U1	RS20_PSEF5
B9E8H2	RPOE_MACCJ
Q5L5B5	RS15_CHLAB
Q9FML6	RS156_ARATH
Q5N172	RRP3_SYNP6
Q55385	RRP3_SYNY3
B5ZYL1	RS20_RHILW
B7L0S0	RS17_METC4
Q2A5X7	RS20_FRATH
B4R8M6	RS17_PHEZH
O51440	RS17_BORBU
C3L7B9	RS15_BACAC
Q2NFW6	RS17_METST
B0CH23	RS17_BRUSI
B7HCU8	RS20_BACC4
B3R015	RS13_PHYMT
Q49XT0	RS1_STAS1
Q2FGD8	RS20_STAA3
A9KJI5	RS17_LACP7
A8ZV51	RPOB_DESOH
Q7WKV2	RS20_BORBR
Q9PAF8	RS18_XYLFA
Q8PBG9	RS20_XANCP
Q9X8K4	RS182_STRCO
Q2RKY2	RS20_MOOTA
P07860	RPSF_BACSU
B8E2S4	RS15_DICTD
A1TGG1	RS181_MYCVP
P62277	RS13_HUMAN
A7GW11	RS20_CAMC5
Q0SN25	RS19_BORAP
B8DVQ6	RS16_BIFA0
A3PGM4	RS14_RHOS1
Q3BWX4	RS17_XANC5
Q9ZEA5	RS18_RICPR
Q6LWX5	RS15_METMP
A6TE47	RS21_KLEP7
B2TII8	RS14Z_CLOBB
A1QYH6	RUVA_BORT9
B8G5X3	RSMH_CHLAD
Q5HAK5	RUVA_EHRRW
D3YVE8	S35G2_MOUSE
Q9GLR2	RTD3_MACMU
Q1IS76	RTCA_KORVE
Q8IZC4	RTKN2_HUMAN
Q3JES4	RUVA_NITOC
Q8RI89	RSMG_FUSNN
Q38XN3	RSMH_LACSS
W2P2K7	RXLR3_PHYPR
Q5HB44	RSMH_EHRRW
P0ADY0	RSMD_ECOL6
Q2S9Y4	RSMH_HAHCH
A0LWW8	RSMG_ACIC1
Q8UBM1	RSMG_AGRFC
A1SJA6	RUVA_NOCSJ
Q5WXZ4	RSMH_LEGPL
C4XK86	RSMH_DESMR
Q99M75	RTN4R_RAT
P82978	S100_LEPPA
P32608	RTG2_YEAST
A6Q8H2	RUVA_SULNB
Q4A6N7	RUVA_MYCS5
B3L230	RSSA_PLAKH
Q40975	S1_PAPRH
Q3M9A3	RUVA_TRIV2
Q8PF23	RSMG_XANAC
A8Z694	RSMH_SULMW
B4RBS4	RSMA_PHEZH
P50116	S10A9_RAT
Q9WUW9	S1C2A_RAT
Q0SNK4	RSMH_BORAP
A6WNQ3	RUVA_SHEB8
B5RGC2	RSMA_SALG2
Q3SRZ8	RSMA_NITWN
P62504	S10AA_MACMU
C0NN85	RU1C_AJECG
P17558	RTPT_YEAST
C3Z1P5	RU1C_BRAFL
B3DQM3	RSMH_BIFLD
B6ELI3	RSMH_ALISL
Q14D33	RTP5_HUMAN
Q47QX7	RSMH_THEFY
B5RLD2	RSMH_BORDL
Q9NBX4	RTXE_DROME
B1MP29	RSMH_MYCA9
Q6B860	RT14_BOVIN
Q92503	S14L1_HUMAN
Q3B121	RSMH_PELLD
B1KRY8	RSMA_CLOBM
Q17QN9	S22AG_BOVIN
O31411	SACC_BACL7
Q6G7Z1	SAK_STAAS
A2AVZ9	S43A3_MOUSE
Q9NV23	SAST_HUMAN
P82240	SAL3_ONCMY
Q9M1I6	SDP1L_ARATH
Q9Y6R1	S4A4_HUMAN
Q39828	SDL5A_SOYBN
P35795	SC14_SCHCO
Q9BLC4	SDZ12_CAEEL
J7MFT5	SAHS1_RAMVA
A0A084B9Z7	SAT9_STACB
Q9NAN1	SAE2_CAEEL
P59899	SC2B_CENLI
Q96FV2	SCRN2_HUMAN
Q5HJB7	SCDA_STAAC
A4TQ75	SECM_YERPP
Q7A0F6	SCIN_STAAW
Q52NJ3	SAR1A_PIG
P01280	SECR_CHICK
P14693	SAM35_YEAST
Q8ZL65	SADB_SALTY
P36636	SAPD_SALTY
A0A1B4XBH1	SDNF_SORAA
Q5F3X8	SC31A_CHICK
P39770	SALM_DROME
A8ABD7	SECG_IGNH4
P0A1C2	SCTN_SHISO
Q59S78	SAR1_CANAL
P07629	SAMP_MESAU
H1ZZI4	SCX15_TITOB
Q870W0	SC61A_NEUCR
Q8ZJM7	SECB_YERPE
Q69Z37	SAM9L_MOUSE
O26936	SECF_METTH
Q7A005	SART_STAAW
Q09108	SCF_CHICK
A1SZI0	SECB_PSYIN
Q6INN8	SAMH1_XENLA
B1I3M7	SAT_DESAP
Q942F8	SAP2_ORYSJ
F8DVG5	SCR_ZYMMA
Q12136	SAS10_YEAST
Q7A2W5	SARA_STAAM
Q25626	SCRY3_OCTVU
B7N7X0	SECM_ECOLU
P9WIB8	SCMU_MYCTO
D0VWU4	SECE_AQUAE
Q0DJC7	SAP15_ORYSJ
Q1GRJ6	SECB_SPHAL
P27015	SCRY4_NOTSL
B3EWZ4	SAP2_ACRMI
P0DUI3	SCX25_CENTE
Q4UNE6	SAM_RICFE
A5WEH0	SAT_PSYWF
Q7A1K6	SARX_STAAW
B0FZN9	SCML1_PONPY
Q2IKX9	SECD_ANADE
B0U2T9	SECB_XYLFM
P35498	SCN1A_HUMAN
C7NC37	SECD_LEPBD
Q2L6W9	SAX1_CAEEL
Q6CEV2	SEC16_YARLI
A7THU5	SBE2_VANPO
Q2G1M8	SBNF_STAA8
C0HLR6	SCX1_RHOCR
A6ZYV1	SBE2_YEAS7
Q9Y6X1	SERP1_HUMAN
P41890	SCN1_SCHPO
A6QGP8	SBCC_STAAE
C0R5F0	SECB_WOLWR
Q8VYI1	SBH1_ARATH
P58043	SESN2_MOUSE
Q6FWT0	SEC22_CANGA
B4TZT5	SELA_SALSV
B2K7H8	SELA_YERPB
A6GW32	SAHH_FLAPJ
Q6CXP5	SET2_KLULA
Q6CIT4	SET1_KLULA
O13930	SEC2_SCHPO
A3KN83	SBNO1_HUMAN
Q7W4U0	RUVC_BORPA
Q6TUF2	SDHF3_RAT
P14906	SEC63_YEAST
Q4PB36	SET1_USTMA
O35899	SC6A4_CAVPO
Q75D26	SEC62_ASHGO
P34318	SET3_CAEEL
Q7V9P3	SAHH_PROMA
Q5AI21	SEC62_CANAL
A6Q383	SECA_NITSB
C1FNZ8	SCPB_CLOBJ
Q3SVN4	SECA_NITWN
Q836V4	SEPF_ENTFA
Q6HER5	SEPF_BACHK
F2QF13	SECY2_STROU
A5I1U5	SEPF_CLOBH
Q2G107	SELX_STAA8
B8I754	SEPF_RUMCH
A1SGL9	SECA_NOCSJ
C4L5V1	SEPF_EXISA
O74786	SEC9_SCHPO
A2RG91	SCPB_STRPG
M4GX67	SCBTY_MESMA
Q04002	SCC2_YEAST
A0JPH4	SCAP_XENLA
A0LHJ3	SECA_SYNFM
Q15Q25	SECA_PSEA6
Q5F7A0	SERC_NEIG1
Q92599	SEPT8_HUMAN
O33116	SERA_MYCLE
A3LWM9	SEY1_PICST
Q5FG94	SECB_EHRRG
C1DRQ9	SERC_AZOVD
Q85G35	SECA_CYAM1
A1S6A5	SEQA_SHEAM
C4XJ72	SECA_DESMR
Q6AYL5	SF3B4_RAT
O27565	SFSA_METTH
Q12369	SFI1_YEAST
A8LHV2	SELO_DINSH
Q5M3B3	SERB_STRT2
P04557	SFP3_BOVIN
Q9ZL57	SECA_HELPJ
P80547	SCP2_YARLI
Q8DG12	SELO_VIBVU
Q5HKR6	SECA2_STAEQ
Q9V3Z2	SER7_DROME
Q9LEY1	SCP35_ARATH
A4ISX2	SECA2_GEOTN
Q0BPL8	SECB_GRABC
Q2UA18	SFH5_ASPOR
B2GL56	SECA_KOCRD
P81435	SERC_BUCAP
Q6MR29	SECA_BDEBA
A5DEQ9	SFH5_PICGU
Q08817	SOG2_YEAST
Q91WL6	SNX11_MOUSE
Q07221	SOMA_ONCTS
Q9W0S7	SND1_DROME
P50739	SLEB_BACSU
P0CR67	SPC25_CRYNB
Q9SNN0	SPE1_ORYSJ
A3DC28	SIGI2_HUNT2
P67931	SOMA_CAPHI
Q4IQM6	SLD5_GIBZE
P0DM39	SLDB_TRIAB
Q8Z7R1	SOPB_SALTI
Q5R6Q7	SNX16_PONAB
Q6FP43	SPC29_CANGA
P53438	SOK2_YEAST
Q8VZ10	SOQ1_ARATH
A3DCG2	SIGI4_HUNT2
Q64ZT8	SPEA_BACFR
P74576	SPEA1_SYNY3
Q8K3K4	SPB10_RAT
Q8GYT8	SOK3_ARATH
Q99N27	SNX1_RAT
Q92429	SODM_GANMI
Q9H3E2	SNX25_HUMAN
O42887	SPEB2_SCHPO
P03526	SIGNS_REOVD
Q9LMG8	SNP30_ARATH
E7QCS8	SHU2_YEASZ
Q5SQN1	SNP47_HUMAN
B1ARD6	SLFN9_MOUSE
Q9Y5X3	SNX5_HUMAN
P31161	SODM1_CAEEL
Q83Q93	SPEA_SHIFL
P0AGD3	SODF_ECOLI
B2RFN2	SNMP2_HELVI
Q54SG7	SPF27_DICDI
Q54JB1	SI139_DICDI
Q54G07	SLMO_DICDI
Q4P9E5	SPB4_USTMA
Q6C070	SPC19_YARLI
A4XKM9	SPEE_CALS8
A2QE29	SPB4_ASPNC
B2USZ6	SPEE_HELPS
Q0PBW9	SODF_CAMJE
P0DD38	SPEB_STRP3
B1KL08	SLMA_SHEWM
A6TS03	SPED_ALKMQ
Q81SW4	SP4A_BACAN
P19665	SODF_PORGI
B5XQW2	SOTB_KLEP3
Q41433	SPI6_SOLTU
Q5PRC7	SOSB2_DANRE
P61645	SIA8D_PANTR
P9WGE9	SODC_MYCTU
P0DP61	SLUR2_MACMU
Q724L7	SP5G1_LISMF
Q9LJR3	SPA3_ARATH
Q4ZJI4	SL9B1_HUMAN
P39434	SLT_SALTY
Q9EPR5	SORC2_MOUSE
Q6CZ44	SOTB_PECAS
Q2FXC5	SPLD_STAA8
Q08IS0	SOXA_HYDTE
Q9D7D2	SPA9_MOUSE
C5DMF2	SNAPN_LACTC
Q9N5D3	SOS_CAEEL
B6HNK6	SORD_PENRW
P34936	SODC_HORVU
A6ZRZ4	SNAPN_YEAS7
Q5REQ9	SH3L2_PONAB
P40092	SPI1_YEAST
O87388	SOXB_RHIME
Q9BUA3	SPNDC_HUMAN
P28370	SMCA1_HUMAN
P59622	SLAP1_RAT
P39663	SPHR_SYNE7
Q17004	SP24D_ANOGA
Q701R1	SIAT2_XENTR
O34813	SIRC_BACSU
O13736	SLA1_SCHPO
P87219	SOU1_CANAL
Q8R216	SIR4_MOUSE
Q8BIH0	SP130_MOUSE
Q5EA43	SFXN2_BOVIN
B4XT07	SLB8_MACLB
Q62232	SIX2_MOUSE
Q6Q875	SIRO_LEPMC
Q6S5L8	SHC4_HUMAN
Q55C09	SGMA_DICDI
O54941	SMCE1_MOUSE
Q95JR4	SMCO2_MACFA
Q8L736	SKI11_ARATH
Q6P0R8	SHOT1_DANRE
O08597	SGCG_MESAU
G1QDE8	SIM12_MYOLU
Q54I18	SMEK_DICDI
E1BAR0	SMIM5_BOVIN
Q6FLL2	SKG1_CANGA
Q28F36	SMAGP_XENTR
O59801	SKI2_SCHPO
Q6CDX0	SMI1_YARLI
P0AGM6	SIRB1_ECO57
Q4R102	SHDD_SEDHY
B2GUZ2	SKA3_RAT
P0DMR2	SG1C2_HUMAN
P0ACH2	SFSB_ECOL6
Q5A4H4	SGF11_CANAL
O01510	SMG1_CAEEL
E3RIP0	SHO1_PYRTT
Q9UPU9	SMAG1_HUMAN
Q9JLU4	SHAN3_RAT
A7TEM0	SLX4_VANPO
Q8JZW5	SH2D5_MOUSE
B1X6J7	SLYX_ECODH
P30852	SMF_ECOLI
Q9Z8N7	SKPL_CHLPN
A1K1K9	SMG_AZOSB
P69178	STXB_BPH30
B4DS77	SHSA9_HUMAN
O97593	SMC1A_BOVIN
Q9LTJ2	SMR14_ARATH
O43017	SWD3_SCHPO
Q8P4F6	SMG_XANCP
B7LRQ1	SMG_ESCF3
Q3SZU5	SPCS3_BOVIN
Q80YD6	SRGEF_MOUSE
Q9DB90	SMG9_MOUSE
Q13RD3	SSUB2_PARXL
Q7SFJ3	SLX4_NEUCR
Q9SFG0	STP6_ARATH
A6TKJ3	SUCC_ALKMQ
B9LUG2	SRP19_HALLT
Q1JPP8	SMR4_ARATH
Q54R45	SSRA_DICDI
P30872	SSR1_HUMAN
P50438	SUEX1_CAEEL
A9JTS5	STPAP_XENTR
Q6FFZ1	SSUB_ACIAD
Q54VI6	SSRB_DICDI
Q75K18	SRP54_DICDI
Q5VJ72	SUB6_TRIVC
B9MNR6	SSRP_CALBD
P76053	SMRA_ECOLI
Q09212	SRA9_CAEEL
Q93WI0	STR12_ARATH
Q9C0K7	STRAB_HUMAN
B4SEH6	SUCC_PELPB
Q53KK6	SWI3C_ORYSJ
A6ZRQ0	SWT21_YEAS7
A5UIC0	SSRP_HAEIG
Q9Z199	SPT4B_MOUSE
A7H3F0	SYFA_CAMJD
Q8G864	SYH_BIFLO
Q7MAG3	SYE2_WOLSU
B8G0L8	SYFA_DESHD
Q5FAF5	SYI_NEIG1
Q3B1Z1	SYH_PELLD
Q74D56	SYDND_GEOSL
B7J2G1	SYC_BORBZ
P67509	SYI_STAAN
Q7UFH9	SYA_RHOBA
Q5F4Y7	SYGB_NEIG1
Q5LAE0	SYH_BACFN
Q5WVS0	SYK_LEGPL
B9KG88	SYH_CAMLR
Q58772	SYE_METJA
Q7MVE5	SYN_PORGI
Q87EB3	SYK_XYLFT
Q66I71	UCK1_DANRE
P11325	SYLM_YEAST
Q83DY1	SYL_COXBU
Q98TX1	THIO_OPHHA
O28204	THIM_ARCFU
Q18GX9	THIE_HALWD
B8D4I6	THII_DESA1
P28972	TEG4_EHV1B
Q08749	TIM18_YEAST
O28821	THSB_ARCFU
Q6F5E1	TF_PLEBE
Q2NGG1	THIM2_METST
Q15562	TEAD2_HUMAN
P62916	TF2B_RAT
P59670	TIM17_NEUCR
Q9VTN3	TIM13_DROME
Q6DAT5	TDH_PECAS
Q6GBX9	TILS_STAAS
P29548	TEBB_STYMT
Q6D8C5	TILS_PECAS
A5ERG8	TILS_BRASB
Q0P5H2	TDIF2_BOVIN
Q493B5	TILS_BLOPB
B0KD66	THIC_THEP3
Q9BXT4	TDRD1_HUMAN
A4IYB7	TIG_FRATW
Q9C1W5	TIM16_SCHPO
Q031H9	TIG_LACLS
A8MK93	THIM_ALKOO
B7IVK0	TGL_BACC2
Q5T9Z0	TEDM1_HUMAN
P9WG79	THIC_MYCTU
Q9SMB8	THT11_TOBAC
O27369	TFS_METTH
Q8VYE2	TIM50_ARATH
Q255L6	TILS_CHLFF
B7NJY3	TDCC_ECO7I
Q9SPU7	TERT_ARATH
Q0D1P8	TERI_ASPTN
A7NAY4	TRMB_FRATF
Q9UQP3	TENN_HUMAN
Q11BD3	TRMB_CHESB
Q6YR48	TPIS_ONYPE
Q72JU8	TRMD_THET2
Q3Z9L3	TRMD_DEHM1
Q196X4	TOP2_IIV3
Q65164	TPRT_ASFB7
Q04TF0	TPIS_LEPBJ
Q9PL12	TRMD_CHLMU
B0C1U8	TRHO_ACAM1
Q6XYU1	TRMD_SPIKU
Q02FS4	TPIS_PSEAB
Q2IG43	TRMB_ANADE
O95259	KCNH1_HUMAN
P54506	LEPW_BACSU
Q97MC5	LEU1_CLOAB
Q40648	KCAB_ORYSJ
A5E4Z8	KAR5_LODEL
A4K2S2	KCNS1_LEMCA
Q8C8H8	KY_MOUSE
P07277	KIME_YEAST
Q24PE3	LEU1_DESHY
Q6BQD2	LCMT1_DEBHA
A6ZMC4	KAR5_YEAS7
B8NJG9	LEPE_ASPFN
Q03XG1	KUP_LEUMM
P09250	KITH_VZVD
P76112	MNAT_ECOLI
B3WA65	KUP_LACCB
Q02AZ6	LPXB_SOLUE
Q9ZM93	LEPA_HELPJ
B7I0K9	LUTA_BACC7
P0ACV2	LPXP_ECOLI
B9E9G9	LUTB_MACCJ
O34851	LDC_BACSU
Q21WX7	LPXB_RHOFT
A4IM26	LSPA_GEOTN
O43300	LRRT2_HUMAN
Q5PCF3	LPXH_SALPA
Q66CI2	LPXK_YERPS
P16447	LUXG_VIBHA
A0Q8A0	LPXK_FRATN
C4LD11	LSPA_TOLAT
O66646	LOLD_AQUAE
Q74AT5	LPXD_GEOSL
P12747	LUXI_ALIFS
Q0C4B4	LPXK_HYPNA
Q39W48	METK_GEOMG
Q9UI95	MD2L2_HUMAN
A1L2K1	METRL_XENLA
Q47RE8	METN_THEFY
Q8NT41	MGTA_CORGL
A1VBJ1	METK_DESVV
B7NK07	MHPB_ECO7I
D3E3E4	METXA_METRM
B2RHG1	MFA1_PORG3
B4TCA4	MEPA_SALHS
O68965	MI2D_RHIME
E4ZJL4	MEP_LEPMJ
Q9UPY8	MARE3_HUMAN
A1KSQ9	MAFA1_NEIMF
B0UW70	MGSA_HISS2
Q7Z6M3	MILR1_HUMAN
C6BZQ4	MGSA_DESAD
Q67NW2	MGSA_SYMTH
Q09325	MGAT1_RAT
Q9X0V7	MGGS_THEMA
B5ELV1	METXS_ACIF5
P32435	MFAL2_YEAST
Q8YI29	MIAA_BRUME
Q62875	MILR1_RAT
Q5LH68	MGP_BACFN
P0AFV7	MEPS_SHIFL
A9R2N5	MGSA_YERPG
G4N2A8	MFS1_MAGO7
Q5WKL3	METN1_BACSK
Q9BQP7	MGME1_HUMAN
Q07684	MFG1_YEAST
Q6H641	MHX2_ORYSJ
O05564	METE_MYCLE
Q1M0P5	METB_HELPX
Q664W1	METAS_YERPS
Q75EZ5	MHR1_ASHGO
Q04F14	METN1_OENOB
Q2JQX6	MIAB_SYNJA
B0K1A1	MIAB_THEPX
Q8RG43	MIAB_FUSNN
Q0BUX9	MINE_GRABC
Q0KHY3	MESH_DROME
A6TBV7	MENH_KLEP7
Q9N4K0	MIC10_CAEEL
A1U4C6	MIAA_MARHV
B1ZVI7	MIAB_OPITP
B7H8Z2	METE_BACC4
Q9UH92	MLX_HUMAN
O33855	MIG_MYCAV
A0QTV4	MIMG_MYCS2
Q8ELA5	METN4_OCEIH
P81529	MIFH_TRISP
Q54KD8	MLH1_DICDI
P80928	MIF_PIG
P9WPB1	MMAA1_MYCTU
Q9Y875	MET2_EMENI
A4IFN2	MEDAG_BOVIN
Q4QNQ7	MEND_HAEI8
Q32KU3	MORN2_BOVIN
Q752T7	MED3_ASHGO
Q8D2U8	MSBA_WIGBR
Q98ME2	MOAC_RHILO
Q56A55	MITOS_DANRE
P40791	MEF2_DROME
P40356	MED3_YEAST
Q8Z3T9	MLTC_SALTI
Q1WSZ5	MURB_LACS1
C0MDV8	MSRB_STRS7
Q0VQP1	MURB_ALCBS
B3E4X8	MURA_GEOLS
Q9Z6S1	MURB_CHLPN
Q38V49	MURA2_LACSS
Q2NZB4	MURE_XANOM
A2T764	MSX2_PANTR
P52311	MTX2_XANOR
P38335	MTC4_YEAST
Q1BH71	MSRB_BURCA
B2JHG0	MURG_PARP8
Q99334	MT1_COLGL
Q9PAG5	MTNA_XYLFA
Q8CIQ6	MTR1B_MOUSE
A4SP53	MTNN_AERS4
A9VFE1	MTNB_BACMK
Q57JP7	MUG_SALCH
Q815R9	MURB2_BACCR
Q6LWY8	MTRG_METMP
Q7VP59	MURE_HAEDU
C8ZC77	MTC2_YEAS8
Q31GZ1	MURA_HYDCU
F4IHL3	MTEF2_ARATH
O14028	MTQ1_SCHPO
A7I265	MURG_CAMHC
Q60878	OL140_MOUSE
Q59XY9	OCA1_CANAL
Q6AYL9	NUF2_RAT
E3PY98	ORTA_ACESD
P50980	OPPD_LACLS
Q92SJ1	OLSB_RHIME
Q00704	OE66_NPVAC
P04950	OPS3_DROME
A4XAG1	OBG_SALTO
Q8LLD0	NUP96_ARATH
Q2CEE3	OGA_OCEGH
B6IZ55	NUOK_COXB2
C3N9B4	OGT_SULIY
P0C831	O166_CONST
Q6D8V4	OIAC_PECAS
P34669	OST3_CAEEL
C0QR89	NUOK_PERMH
A7HY36	NUON_PARL1
Q04W38	NUOI_LEPBJ
O75147	OBSL1_HUMAN
Q9YA13	OFOA1_AERPE
A1WVG0	NUSB_HALHL
Q87BL2	OBG_XYLFT
Q8R480	NUP85_MOUSE
Q7NRK0	OTCC_CHRVO
P67559	OPGC_ECOL6
O81208	OHP1_ARATH
Q9BP59	O3622_CONVE
Q53685	OLED_STRAT
C1A8Y1	NUON_GEMAT
B3PEE6	OL4AG_CELJU
P0AFC2	NUDB_SHIFL
Q3U0K8	OGFD1_MOUSE
A9KMC2	NUSB_LACP7
B0R8D2	NUSA_HALS3
Q95155	OLF2_CANLF
Q3Z4Z3	NUSB_SHISS
Q47LF1	NUOH_THEFY
B9L175	NUOK_THERP
P80454	OMPH_AVIGA
Q5F9F9	PANB_NEIG1
O13684	PCS1_SCHPO
A7H576	PAND_CAMJD
Q30PX5	PANB_SULDN
P34734	PDC_HANUV
Q9SX26	PCR12_ARATH
B9LII0	PANB_CHLSY
A0A1U8QLG8	PBCB_EMENI
E9L7A5	PAT_PETHY
C3PBN9	PCRB_BACAA
P44963	PANF_HAEIN
Q5HZQ9	PCX4_XENLA
Q6IR52	PBX2_XENLA
A4YA61	PANB_SHEPC
P54541	PCCB_BACSU
P23988	PAGC_SALTY
O25773	P5CR_HELPY
B6J9H8	PANB_COXB1
C4LGT5	PCKG_CORK4
F8QN50	PA2HS_VIPRE
P34178	PBP_ORGPS
A9AHJ2	PAND_BURM1
Q9SKX5	PAO2_ARATH
Q9K6U4	PCP_BACHD
Q2A4C6	PANB_FRATH
A8G4C5	PCYA_PROM2
Q9YNA4	PB2_THOGV
Q99TZ0	P5CR_STAAM
Q9XUV0	PBS5_CAEEL
A0PNG6	PANB_MYCUA
Q8A9W7	PANB_BACTN
Q5HEL7	PCRA_STAAC
Q3M782	PAND_TRIV2
P84275	PA1B_LITPA
Q03SD6	PDRP_LACBA
Q96RD7	PANX1_HUMAN
A4FA49	PANB_SACEN
B3WEL8	PDRP_LACCB
Q6LWR0	PAN_METMP
P43318	PA2_RHONO
P77165	PAOA_ECOLI
Q03CK3	PCP_LACP3
Q2MY60	PAT02_SOLTU
A7FZF4	PDRP_CLOB1
P21642	PCKGM_CHICK
Q9Q0V1	PB2_I96A0
Q2KEA1	PDRP_RHIEC
P0DN96	PCEP7_ARATH
P9WGL5	PDTAS_MYCTU
Q9C710	PCFS1_ARATH
P0CS63	PACC_CRYNB
Q9ZVQ6	P2B10_ARATH
C1D1G6	PAND_DEIDV
P0A0Z6	PBPA_NEIMB
Q0JD85	PAP7_ORYSJ
A0QNG3	PBPA_MYCS2
Q0WPF2	PCFS4_ARATH
Q9SLA1	P2C22_ARATH
P40883	PCHR_PSEAE
Q9UN66	PCDB8_HUMAN
Q9QY17	PACN2_RAT
A5VFM5	PDXH_SPHWW
Q91VA6	PDIP2_MOUSE
B0TBP6	PAND_HELMI
Q9P413	PACC_SCLSC
P81862	PAP5_PARMA
Q09670	OYEA_SCHPO
Q83HM6	PDXT_TROW8
O34899	PDUO_BACSU
Q59SG9	PGA55_CANAL
O70571	PDK4_MOUSE
G3ETQ3	P2AJ1_AMOJI
A5H8G4	PER1_MAIZE
A9KN62	PDUL_LACP7
Q6H8R9	PACC_USTMA
B1I1N9	PAND_DESAP
P25580	PBN1_YEAST
Q6GB57	PGK_STAAS
Q5AJY5	PGA4_CANAL
P39793	PBPA_BACSU
Q20374	PATR1_CAEEL
Q3UA06	PCH2_MOUSE
A0A0B4J2A2	PAL4C_HUMAN
Q32N92	PATL1_XENLA
Q6K6N7	P2C14_ORYSJ
P0A791	PAND_ECOL6
P27773	PDIA3_MOUSE
Q6FV94	PACC_CANGA
Q0V6Q0	PHMH_PHANO
Q8FU28	PATR_COREF
P11641	P31_MCMVK
P0A688	PG36_MYCTO
P9WHN9	PHP_MYCTU
Q0V8N6	P3_BOVIN
A2SPK0	PDXT_METLZ
A8YVY9	PEPX_LACH4
A6TFW2	PHNW_KLEP7
B2KWH9	OXR1_AJECA
Q7UEX1	PGK_RHOBA
D0LDT3	PAFA_GORB4
Q119J0	PHNC1_TRIEI
Q3KDI1	PHNC_PSEPF
Q8YI24	PDXJ_BRUME
Q3V7F6	PDXJ_LEGPL
C6BV77	PDXJ_DESAD
P62413	PGK_LACJO
P0A9K2	PHOH_ECO57
B4NE96	PGAM5_DROWI
Q18F41	PDXS_HALWD
G2WWV6	PEVD1_VERDV
Q66HY8	PDXD1_DANRE
Q7YRH6	PEMT_BOVIN
P50947	PHO23_YEAST
B1K1I7	PHS_BURCC
O93829	PGTA_CANAX
P24269	PGK_BACMD
B1WU77	PETM_CROS5
P61497	PHR_THET8
Q51793	PHZG_PSEFL
Q9HQD1	PGK_HALSA
Q8TMI8	PGK1_METAC
Q02181	PHEG_SYNPY
Q31HZ6	PHS_HYDCU
O07617	PHOE_BACSU
Q83R47	PGSA_SHIFL
P86495	PE11B_LITPE
O15018	PDZD2_HUMAN
P22942	OXDA_RABIT
P05327	PHR_SYNP6
Q7QIX1	PESC_ANOGA
Q9JLN4	PGRP1_RAT
O15547	P2RX6_HUMAN
C3LAM8	PHNW_BACAC
Q963C6	PEN3H_PENVA
C4LIR6	PGK_CORK4
Q7NM43	PHS1_GLOVI
Q7SIF9	PHEB_AGACH
Q13YI8	PHNX_PARXL
Q8GX23	PERK5_ARATH
P04879	PHOSP_VSIVG
A8A415	PHYDA_ECOHS
P92990	PGL3_ARATH
Q9KLB8	PH4H_VIBCH
C3MVG9	PFDB_SULIM
E3M3V1	PGL1_CAERE
Q97ID9	PHOU_CLOAB
Q5ATP7	PHIA_EMENI
P43336	PHHC_PSEAE
Q2KVR0	PDXH_BORA1
Q9HJ36	PFDB_THEAC
C1FSB0	PEPT_CLOBJ
B9KDD4	PGLB_CAMLR
O58268	PFDB_PYRHO
Q1QE21	PDXB_PSYCK
Q76HM7	PEPT2_LACLC
Q9FZ59	PEPR2_ARATH
A1RXA9	PFDA_THEPD
Q5BJP9	PHYD1_RAT
Q9L560	PGK_BRUAB
P55004	PHYE_IPONI
P00793	PEPA_CHICK
O66961	PFDA_AQUAE
A1DBR6	PGLRD_NEOFI
P17276	PH4H_DROME
Q92DM1	PHOT_LISIN
O64682	PID_ARATH
Q928V0	PEPC_LISIN
C3MFW1	PNCB_SINFN
Q29RT8	PLPR2_BOVIN
F8SJR0	PHUZ_BPPA3
Q24824	PFPB_ENTHI
A8A2I9	PDXB_ECOHS
Q8ZWV0	PGMI_PYRAE
P59256	PLSY_THEEB
Q558Y6	PKS14_DICDI
C0ZFP6	PLSX_BREBN
C0HLD6	PLS12_PHYTB
C3KV06	PFKA_CLOB6
Q9SD33	PHAF1_ARATH
C7GQI9	PFF1_YEAS2
Q72ZD8	PFKA_BACC1
Q2K3A7	PHS_RHIEC
Q00433	PHE3_RHDS2
Q2WCN7	PELO2_PELFU
O52071	PEPO_LACHE
Q2NJ06	PNP_AYWBP
Q1WUA2	PLSX_LACS1
Q6GLB0	PP1RB_XENTR
A9AYC1	PLSX_HERA2
P9WJI6	PNCB2_MYCTO
Q10T67	PMI12_ORYSJ
Q55G10	PNCB_DICDI
Q812B1	PO3F4_MESAU
Q2JLJ5	PNP_SYNJB
A8ZZ59	PNP_DESOH
Q9VTZ6	PMM_DROME
A1U5Z6	PNP_MARHV
Q14GM4	PLSX_FRAT1
Q8NBT0	POC1A_HUMAN
Q3E8Z8	PME28_ARATH
C0HJU4	PLIG_CRODO
Q9LJI9	PP260_ARATH
Q8LDM2	PKSB_ARATH
Q96575	PME22_SOLLC
Q5YQC8	PHS_NOCFA
Q8NRX4	PK21A_CORGL
Q0BPK3	PNP_GRABC
O00444	PLK4_HUMAN
Q609C6	PNP_METCA
Q9LNC2	PLA18_ARATH
Q9KWG3	PMK_STRC1
Q9M2A1	PP263_ARATH
Q05587	POCR_SALTY
Q7M290	PMA_AVESA
Q77MT0	PP24_GAHVM
Q9LK57	PP226_ARATH
P16617	PGK1_RAT
B1YC47	PIMT_PYRNV
Q7RTY7	OVCH1_HUMAN
Q8TC44	POC1B_HUMAN
Q93Y39	RH13_ARATH
O14313	PMP20_SCHPO
A2XVF7	RH13_ORYSI
Q0WVU0	PP278_ARATH
Q3BUS3	PIMT_XANC5
Q3E989	PME54_ARATH
A7FLX4	PIMT_YERP3
Q6W8W5	POL1_ARMVN
Q58239	RF1_METJA
O59671	POF4_SCHPO
Q5VP70	PIN3A_ORYSJ
Q9SMY7	PME44_ARATH
Q54RD6	PP2AB_DICDI
O00329	PK3CD_HUMAN
A8MS68	PLPD1_ARATH
Q9S7Z8	PIN3_ARATH
Q5AZ32	PKBA_EMENI
Q22993	PMT2_CAEEL
O25156	PLPHP_HELPY
Q9PL46	PMPF_CHLMU
Q66577	POLG_EC09B
Q5JK84	RH15_ORYSJ
Q2LUT4	PIMT_SYNAS
A2YW91	PLP2_ORYSI
Q9R0B9	PLOD2_MOUSE
Q9YJU5	POL1_BPMV
P14242	PMS1_YEAST
Q9HV32	PMRA_PSEAE
P87053	POF1_SCHPO
P24802	PLOD1_CHICK
A5V9C3	RF1_SPHWW
B8EI32	RF1_METSB
P9WFQ7	PLPHP_MYCTU
Q8L7Q7	PME64_ARATH
Q0WKZ3	PP105_ARATH
Q72JC4	PILA1_THET2
P80079	PRVA_FELCA
Q6XKE6	POLG_PVCV2
P55020	PLAS_SYNE7
Q4L4W9	PPI1_STAHJ
P0DO10	PIKS2_ORYSJ
C3LED0	PPAX_BACAC
P81719	PIIS_ACHLY
Q9I2C3	PQQB_PSEAE
Q99575	POP1_HUMAN
B0VQD7	PQQE_ACIBS
P07003	POXB_ECOLI
Q6UQ28	PLET1_HUMAN
B9J499	PROB_BACCQ
A0A142I5B9	POLG_ZIKVK
B8GEZ3	PSA_METPE
A3PBW4	PROA_PROM0
Q6BV91	PRP45_DEBHA
Q9FIB6	PS12A_ARATH
Q074N0	POLG_YEFVE
B1YK87	PRSA_EXIS2
Q8C2R7	PIGM_MOUSE
A4Y4A1	RS20_SHEPC
Q6N4V5	RS13_RHOPA
Q3SLP0	RS17_THIDA
P52325	RPOD_NEIGO
A1DLU6	RRP36_NEOFI
Q83GX3	RS18_TROWT
B8GV49	RS17_THISH
A3MXZ9	RPON_PYRCJ
Q6LXM4	RPON_METMP
O59041	RS19E_PYRHO
Q30Z51	RS17_DESAG
Q3ABA4	RS15_CARHZ
B2S2J8	RS20_TREPS
C4K3E7	RS15_HAMD5
O83875	RS16_TREPA
B0RXD9	RS16_XANCB
A0LE15	RS15_MAGMM
Q44592	RS19_ASHYP
Q1IWA0	RS15_DEIGD
A4YSJ6	RS19_BRASO
B5YDW7	RS13_DICT6
Q1CY73	RS14_MYXXD
Q72AU4	RS20_DESVH
A7NJF1	RS181_ROSCS
Q2SSE8	RS15_MYCCT
Q5F5U0	RS14_NEIG1
B4SFD4	RS21_PELPB
Q30PZ2	RS18_SULDN
B8HTW2	RS20_CYAP4
Q12GW7	RS19_POLSJ
P66433	RS16_BRUME
A7IFZ2	RS20_XANP2
B4SCF0	RS15_PELPB
A7I5P3	RS19_METB6
Q0I092	RS14_SHESR
Q12ZT7	RS14Z_METBU
Q48D49	RS14_PSE14
P66416	RS14_STAAW
Q5GTR2	RS15_WOLTR
Q9PLY4	RS14Z_CAMJE
A5IY18	RS15_MYCAP
Q3KI81	RS15_PSEPF
Q97I97	RS16_CLOAB
Q2J6Z6	RS16_FRACC
Q39KF4	RS14_BURL3
A8GT65	RS19_RICRS
Q9ZAE6	RS14Z_THEMA
B0RB43	RS19_CLAMS
Q5FJK5	RS16_LACAC
A5FMZ6	RS19_FLAJ1
Q7NH99	RS16_GLOVI
B9L6B5	RS16_NAUPA
Q5FUG0	RS16_GLUOX
Q90YQ4	RS19_ICTPU
Q54PX9	RS12_DICDI
Q92SW1	RS15_RHIME
Q0W8G5	RS12_METAR
Q7VEJ4	RSGA_PROMA
C4K4G1	RS12_HAMD5
B4U514	RS8_STREM
B5EM96	RS13_ACIF5
B1AJL7	RS9_UREP2
A0L5W9	RS7_MAGMM
A1WVA9	RS14_HALHL
P62662	RS2_THET2
Q9YDY0	RS8E_AERPE
A7I4X5	RS7_METB6
Q2RM72	RS6_MOOTA
Q3JEJ6	RS6_NITOC
Q6EE23	RSAD2_SINCH
Q4UYJ6	RSGA_XANC8
Q8A490	RS8_BACTN
Q13ZH2	RS6_PARXL
Q8D362	RS9_WIGBR
Q0SN15	RS8_BORAP
B3CRZ7	RS6_ORITI
Q4A870	RS6_MYCH7
Q3BWW9	RS8_XANC5
B9K7Z8	RSGA_THENN
A3DCG3	RSGI4_HUNT2
O83240	RS13_TREPA
Q0IE58	RSGA_SYNS3
A1A195	RS4_BIFAA
Q4N3P0	RS8_THEPA
A6UQ56	RS4E_METVS
A6LIX7	RS6_PARD8
A9IMC9	RPPH_BART1
Q01QR4	RS6_SOLUE
A1ALT7	RS7_PELPD
O13516	RS9A_YEAST
B4E5D4	RS8_BURCJ
A3P088	RS4_BURP0
P35166	RSIX_BACSU
Q7VQR6	RS9_BLOFL
Q18CI6	RS4_CLOD6
Q8SRB9	RS4_ENCCU
P40910	RS3A_CANAL
B3EU85	RS9_AMOA5
O07014	RSBP_BACSU
B5ZC61	RS6_UREU1
Q89KE5	RS9_BRADU
P60071	RSBV_STAAC
Q9SYH1	RSH3C_ARATH
A0JZ26	RS9_ARTS2
Q250K5	RS4_DESHY
B3QBY4	RS7_RHOPT
Q30PZ4	RS6_SULDN
A9VHG0	RSBW_BACMK
A4W3Q2	RS6_STRS2
A6Q7C9	RS6_SULNB
Q7W3Z2	RS9_BORPA
Q6F8A0	RSMA_ACIAD
A3MZB7	RSMA_ACTP2
A0PNM3	RSKA_MYCUA
A8FA73	RSBW_BACP2
A1VYJ7	RS7_CAMJJ
H8F2P5	RSMAF_MYCTE
A8A8W3	RS4_IGNH4
Q3ZZP2	RS9_DEHMC
A9KJG7	RS4_LACP7
Q23312	RS7_CAEEL
Q21RV4	RS7_RHOFT
A8MLD6	RS7_ALKOO
C5CGH5	RS4_KOSOT
A8HVI9	RSMA_AZOC5
Q2GCI4	RS2_NEOSM
Q6A6T4	RS9_CUTAK
A0AJ45	RS4_LISW6
A2RI10	RS4_LACLM
Q94IB1	RS2_ORYSJ
B8DPL8	RS9_DESVM
P55935	RS9_DROME
Q11QN5	RS9_CYTH3
B6EL48	RSMA_ALISL
B6J5C8	RS7_COXB1
Q04B92	RS4_LACDB
Q0ABH9	RS7_ALKEH
Q2FT97	RS4_METHJ
Q7CKT7	RSD_YERPE
P53236	RSC1_YEAST
A0L5Z7	RS4_MAGMM
Q63HJ1	RSMA_BACCZ
A6KYJ8	RS7_BACV8
Q2NWR3	RSD_SODGM
B8D6G4	RS7_DESA1
[truncated: 214,303+ more rows]

## Sheet: soluble proteins 70%
B5R2V6	MINC_SALEP
Q2RJG3	MIAB_MOOTA
Q5HRU5	METN1_STAEQ
C1CQE9	MIAA_STRZT
Q62LZ2	METE_BURMA
P58547	MER23_EUPRA
B3PLH7	MLTF_CELJU
Q5SW45	MKS1_MOUSE
Q3UQI9	MINY4_MOUSE
Q93VR4	ML423_ARATH
Q9HYZ7	MINC_PSEAE
Q12PR8	MLTF_SHEDO
B6YUL1	METK_THEON
A9M4E3	METE_NEIM0
B2VEB4	MLTF_ERWT9
Q6HC26	MEND_BACHK
B3R0E8	MIAA_PHYMT
O28087	MFNB_ARCFU
Q2JIN3	METK_SYNJB
Q1MMB6	MIAB_RHIL3
B7IIW1	MINC_BACC2
Q8NJN1	MET3_ASPNG
Q5BCL0	MED8_EMENI
Q5R5T5	MET15_PONAB
Q8NB16	MLKL_HUMAN
Q16HH9	MED23_AEDAE
Q5RBH3	MISP_PONAB
Q5E484	MENC_ALIF1
C4Z0T6	METAA_LACE2
A0A1D3PCI9	METAS_RHOPL
A8G3X3	MEND_PROM2
O94851	MICA2_HUMAN
A2BVS0	MEND_PROM5
Q851R2	MEL1_ORYSJ
Q0K8S4	MLIC_CUPNH
Q02455	MLP1_YEAST
Q1LM60	MNMC_CUPMC
P84308	MOSA_AZOVD
P23996	MELA_SHECO
Q9NPJ6	MED4_HUMAN
Q8IH24	MED31_DROME
P65443	MSAB2_STRPN
B5ZAL6	MNMG_UREU1
Q57M47	MEND_SALCH
B1HQT3	MOAC_LYSSC
Q498J5	MIEAP_XENLA
Q8PBW9	MOAC_XANCP
Q6MA36	MNMG_PARUW
B9L0K8	MOAC_THERP
O27264	MPTA_METTH
O15553	MEFV_HUMAN
Q7MIT5	MNMC_VIBVY
Q5ZRJ2	MNMG_LEGPH
A4TM08	MEND_YERPP
B2X050	MNR1_CAPAN
Q9D1Q1	MPH6_MOUSE
A9BGL2	MNMG_PETMO
Q09727	MRP20_SCHPO
Q9K8I9	MOBA_BACHD
O44552	MPIP1_CAEEL
A6ZQE9	MNN5_YEAS7
O21050	MP05_DICDI
L7N6B4	MOAD_MYCTU
A5WGY8	MNMC_PSYWF
Q5E4Z6	MOBA_ALIF1
Q3ZBG8	MRNIP_BOVIN
P29951	MPI_EMENI
Q99316	MPD2_YEAST
P91797	MPI7_LYMST
Q40237	MPA5B_LOLPR
Q2FEM3	MOBA_STAA3
Q9M0T3	MP3K3_ARATH
U5L3M6	MSD5_AMAEX
O13622	MS116_SCHPO
Q84LK0	MSH1_ARATH
P43683	MRSA_BACSY
Q89WP5	MNMG_BRADU
P00304	MPAA3_AMBEL
B1XLR4	MOAA_SYNP2
P52751	MPG1_MAGO7
Q931G4	MOAA_STAAM
C3NGB5	MOAA_SULIN
Q55369	MOAA_SYNY3
Q32PE2	MOG1_BOVIN
P58496	MODD_ECO57
Q6BW83	MSH3_DEBHA
Q5U2Y3	MPP7_RAT
A1AU70	MRAZ_PELPD
Q96H12	MSD3_HUMAN
Q67C40	MPK7_ORYSJ
Q896Y2	MGLA_CLOTE
A5FL86	MNMG_FLAJ1
Q6GLA1	MSD4_XENTR
A4SH11	MRAZ_CHLPM
A2C018	MNME_PROM1
C1KWZ5	MRAZ_LISMC
A6H5Y1	MPP9_MOUSE
A4QAK7	MOAC_CORGB
Q9HXD6	MOAA1_PSEAE
A4WVZ0	MNME_RHOS5
B3PMB5	MRAZ_MYCA5
P0A176	MNME_PSEPU
Q5JL08	MON1_ORYSJ
B2GCN4	MOAA_LACF3
P66973	MNME_STAAW
Q7X7A4	MOF_ORYSJ
P0AAG8	MGLA_ECOLI
A7FUZ6	MOAA_CLOB1
A6QAL0	MNME_SULNB
Q8Y7I3	MIAA_LISMO
Q747W9	MOAA_GEOSL
Q9HLR7	MRE11_THEAC
Q5PDH5	MRAZ_SALPA
P07074	MOBC_BPT4
Q86567	MREP_BBTVA
B1AI04	MNME_UREP2
A6KZV1	MNMA3_BACV8
Q2N6A6	MNMA_ERYLH
A5I5Y9	MNMA2_CLOBH
Q14FW2	MNMA_FRAT1
B0K584	MNMA1_THEPX
Q5ZR82	MNME_LEGPH
A5VT20	MNME_BRUO2
Q11133	MMP1_LITCT
Q181S7	MNME_CLOD6
O67274	MNMA_AQUAE
A9WKE3	MNME_CHLAA
Q7NAD9	MNME_MYCGA
Q608V9	MODC_METCA
Q2YJM1	MSRA_BRUA2
B7LQ21	MSRB_ESCF3
Q8CZE6	MURE1_OCEIH
P0C0W7	MTTB_METBF
A2RNJ0	MURC_LACLM
A6U103	MURD_STAA2
P38994	MSS4_YEAST
J9QS25	MTS26_SELML
B1JHH1	MTOX_YERPY
O46040	MSTAA_DROME
A4SV74	MURG_POLAQ
Q54NY7	MTNB_DICDI
A5CD21	MURB_ORITB
A2RKV4	MURB_LACLM
Q0C566	MURB_HYPNA
A6VPH1	MTNN_ACTSZ
A5DNT0	MTNA_PICGU
B3H2M6	MTLD_ACTP7
A9AB97	MSRA_METM6
C3LN37	MUKB_VIBCM
B3DYW2	MURA_METI4
Q893R7	MURG_CLOTE
A1SL80	MURG_NOCSJ
Q7NFN2	MURE_GLOVI
A6T655	MTNK_KLEP7
B3CLV0	MURA_WOLPP
B7KGH1	MURG_GLOC7
O83421	MURI_TREPA
P9WJM5	MSRA_MYCTU
C1D5L5	MURC_LARHH
G5ECG7	MTP_CAEEL
Q1ME35	MURB_RHIL3
P0CX80	MTCU1_YEAST
P80228	OMP44_MANHA
C1AGS0	NUOI_MYCBT
P24137	OPPF_BACSU
Q1LZ74	OARD1_BOVIN
P77737	OPPF_ECOLI
P86231	ODO1_MESAU
P58914	O16A_CONRA
A0A024RBG1	NUD4B_HUMAN
C7T1P5	O16EB_CONEA
A0A0C1E5J8	OPAA_ASPUT
Q253F8	OBG_CHLFF
O70249	OGG1_RAT
Q9ULW8	PADI3_HUMAN
A2X0Q0	PHR3_ORYSI
P18669	PGAM1_HUMAN
Q9NUG6	PDRG1_HUMAN
P86063	PER7_DAUCA
P00622	PA2B_BITCA
Q7VYK4	PDXK_BORPE
Q6AUQ4	P2C47_ORYSJ
L0E168	PHQI_PENFE
Q83P97	PHNC_SHIFL
Q8ID66	PF92_PLAF7
Q9DLD6	PHOSP_NDVB1
Q49GP5	P4K2B_DANRE
Q9PQL2	PGK_UREPA
Q9VHM6	OUIB_DROME
P24548	PGLR_OENOR
C3PG40	PGK_CORA7
P00616	PA2HG_OXYSC
Q02L47	PHZB2_PSEAB
Q94AT1	P2C76_ARATH
Q5PQ53	PEF1_XENLA
P31228	OXDD_BOVIN
A8G2K1	PGK_PROM2
P48076	PA2GC_MOUSE
Q9TZH6	PHS_CAEEL
P09194	PHLC_TRYBB
Q8UDU5	PDXJ_AGRFC
B1KVV5	PDXA2_CLOBM
Q5E9B2	PAF15_BOVIN
Q9HJ95	PGK_THEAC
P31044	PEBP1_RAT
Q8R2H5	PHLD_RAT
Q1IQH8	PDXT_KORVE
P31854	PA2B_VIPBB
Q6FB08	PGK_ACIAD
Q2FE11	PGCA_STAA3
A1KVH8	PDXJ_NEIMF
B4JZG8	PESC_DROGR
O60437	PEPL_HUMAN
A7WNB0	PP3_DMSVA
Q8GY96	PGM_ARATH
C0ZF43	PNP_BREBN
Q9NY27	PP4R2_HUMAN
Q8YWW1	PHK1_NOSS1
A8GYB5	PHS_RICB8
Q9S6S1	PEPQ_LACDE
P72659	PNP_SYNY3
Q5H9R7	PP6R3_HUMAN
B8DDU3	PLSX_LISMH
A7YY46	PNKD_BOVIN
A7E7L8	PMIP_SCLS1
P22225	PFR1_TRYBB
A4STF0	PEPQ_AERS4
C0R0E0	PNP_BRAHW
Q924N9	PRS28_MOUSE
Q03776	PRP42_YEAST
P20234	POLG_OMV
A9VJS5	PRPE_BACMK
Q7N3N2	PROQ_PHOLL
Q989S7	PROB2_RHILO
Q9CQJ2	PIHD1_MOUSE
P14078	POL_HTL1C
O40958	PRO_ADEE2
Q9SSB4	PRS7B_ARATH
P01239	PRL_BOVIN
P38698	PPX1_YEAST
P32938	PR1C_HORVU
P10894	PLCB1_BOVIN
P28962	PRIM_EHV1B
Q1CLC6	PROA_YERPN
P05400	POL_CERV
P11612	PPY_DROME
Q8NSL3	PRPD2_CORGL
A5CXP4	PROA_VESOH
A0A0S1RVB0	PPTA_PAXIN
Q18LF7	PRIM_ELHVK
P36304	POLR_KYMVJ
C1CRW1	PROA_STRZT
A8H8L1	PRIB_SHEPA
B3R6R0	PROA_CUPTR
A6KXU8	PROA_BACV8
Q00UI6	PSB28_OSTTA
Q8S9J1	PPOCM_ARATH
B6YS10	PROA_AZOPC
Q9YER0	PSB2_AERPE
Q9CQR6	PPP6_MOUSE
P30412	PPIC_MOUSE
Q8I1F6	PPO3_DROER
Q8F7H3	PPNP_LEPIN
A4YIE0	PSB1_METS5
Q556Q0	PSB4_DICDI
Q8WVI7	PPR1C_HUMAN
Q56978	PSAF_YERPE
Q4WIF3	PPID_ASPFU
Q8U4H7	PRIL_PYRFU
D3DTV9	PRAC2_HUMAN
Q4WMB6	PPIL3_ASPFU
Q9LNC0	PPR16_ARATH
B0TBV8	PROA_HELMI
P69404	PSAE_PORUM
Q8WUA2	PPIL4_HUMAN
A5G1J3	PPK1_ACICJ
P30656	PSB5_YEAST
Q9FJX0	PPIL2_ARATH
O31827	PPSE_BACSU
P23865	PRC_ECOLI
Q9P9H1	PRIS_PYRFU
Q9Y7T8	PSB3_SCHPO
C4L3Y8	PPK1_EXISA
P52012	PPIL2_CAEEL
Q9SY73	PTALR_ARATH
Q1XDL8	PREA_PYRYE
Q9HLW6	PTH_THEAC
P45072	PTSN_HAEIN
P20108	PRDX3_MOUSE
A3KPW7	PTAR1_DANRE
Q6MSR6	PTC_MYCMS
Q9SSR4	PPR77_ARATH
P9WHM9	PUR2_MYCTU
C1CH85	PTH_STRZJ
A2BP65	PUR9_PROMS
P32155	PTFLA_ECOLI
O15067	PUR4_HUMAN
O13377	PT122_LACK1
Q40070	PSBR_HORVU
B0R4C8	PSB_HALS3
P47116	PTK2_YEAST
A5W9K7	PUR9_PSEP1
Q05728	PUR5_ARATH
O07126	PT1_LACSK
P22312	PU92_BRACO
P9WQE2	PPSD_MYCTO
Q4PSD1	PUM14_ARATH
A1Z9A8	PTCD3_DROME
P36002	PTK1_YEAST
Q6LU24	PUR4_PHOPR
Q8CZD5	PTGA_OCEIH
P34222	PTH2_YEAST
Q8RGF2	PSD_FUSNN
Q8GXQ7	PUB56_ARATH
P18422	PSA3_RAT
Q753L9	PTPA1_ASHGO
P44715	PTFAH_HAEIN
Q9W0G1	PTP61_DROME
P0DPA7	PSIH_PSICU
Q6WAU0	PULR_MENPI
Q7A4S1	PTPA_STAAN
O94462	PUF3_SCHPO
Q5HE85	PTPB_STAAC
C6E524	PSD_GEOSM
Q9SFX2	PUB43_ARATH
A9IVF6	PUR5_BART1
Q4WB03	PSOE_ASPFU
P59784	PTHA_SHIFL
P35234	PTN5_RAT
P12272	PTHR_HUMAN
P0AFV9	PSPD_ECO57
Q3AJS9	PSTB_SYNSC
Q5WSH5	PSD_LEGPL
Q6D035	PSD_PECAS
Q04908	PSMD3_CAEEL
Q4FPG9	PTH_PELUB
A7NAF0	PSD_FRATF
Q8R757	PTH_CALS4
Q9AF21	PSLS_XANP2
A9L3W8	PSD_SHEB9
Q5ZK88	PSPC1_CHICK
Q5FQZ9	PURA_GLUOX
A4YD82	PTH_METS5
B8DTI5	PTH_BIFA0
Q24PY8	PSTB_DESHY
A9NAT7	PTH_COXBR
A1W9U6	PSRP_ACISJ
B8FZA5	PTH_DESHD
Q48TC3	PSTB1_STRPM
Q8ZKB1	PSD_SALTY
O43242	PSMD3_HUMAN
Q7W179	PTH_BORPA
B2KE94	PTH_ELUMP
B1KIE1	PSRP_SHEWM
Q7WA44	PSRP_BORPA
C1KW64	PUR9_LISMC
A8FKA1	PTH_CAMJ8
Q0VPM2	PSRP_ALCBS
O62193	PSF2_CAEEL
A4J0Q6	PTH_DESRM
Q3A2D6	PUR9_PELCD
A4SE63	PTH_CHLPM
A1KT71	PURA_NEIMF
B4RK78	PTH_NEIG2
P10032	PSIB2_ECOLX
Q0P8W4	PSEB_CAMJE
A8EY65	PTH_RICCK
Q6AK63	PUR5_DESPS
B9DQ40	PUR5_STACT
Q2A3N5	PTH_FRATH
Q9LN22	PPR54_ARATH
Q3KKP1	PTH_CHLTA
Q5L4W1	PSD_CHLAB
P38024	PUR6_CHICK
Q3MEN8	PYRF_TRIV2
A1TZ73	PUR5_MARHV
Q7MWR7	PYRG_PORGI
A3N255	PSD_ACTP2
Q2YMI0	PSD_BRUA2
Q0RBA3	PURA_FRAAA
Q04F86	PYRH_OENOB
Q9PHB0	PYRF_XYLFA
Q5FNL4	PUR7_GLUOX
A2BTH0	PUR5_PROMS
Q5P5M2	PYRF_AROAE
B6EIY4	PYRF_ALISL
C3PBM7	PUR7_BACAA
B0BZH9	PUR9_ACAM1
Q1C5Q7	PUR7_YERPA
B2V790	PYRF_SULSY
A3MI88	PSD_BURM7
Q7V0C7	PUR7_PROMP
Q3B5K1	PYRB_PELLD
Q2RK43	PYRB_MOOTA
A9KHX3	PUR5_LACP7
A8I467	PYRH_AZOC5
B7I534	PYRF_ACIB5
Q5M0W1	QUEA_STRT1
Q2FR36	PYRH_METHJ
Q5X5E0	PYRF_LEGPA
Q47R19	PYRF_THEFY
A9M3Q3	PYRF_NEIM0
A2CCL7	PYRE_PROM3
Q89AL6	PYRF_BUCBP
A7FYI9	PYRF_CLOB1
Q99SX9	PUR8_STAAM
C1CZ40	PURA_DEIDV
B9M5N6	QUEA_GEODF
Q2YCI8	PYRE_NITMU
Q9I8P2	PYYA_DANRE
B1HVA2	QUEA_LYSSC
Q8XL62	PYRF_CLOPE
Q215E7	PYRH_RHOPB
P58883	PYRF_CALS4
Q2Y5H4	QUEC_NITMU
B2ULR4	PYRR_AKKM8
A9HBI8	QUEA_GLUDA
Q18DR1	PYRH_HALWD
C1AN24	PYRR_MYCBT
Q51548	PVDA_PSEAE
C3MF81	PYRE_SINFN
Q5FAH3	QUEA_NEIG1
Q5XCK8	PYRF_STRP6
P07256	QCR1_YEAST
Q31G45	PYRH_HYDCU
Q74J27	PYRE_LACJO
P48098	PYY_LAMFL
P59011	PYRR_CORGL
Q1ZXP3	QCR6_DICDI
P65870	QUED_ECOLI
Q3B095	PYRE_SYNS9
P00127	QCR6_YEAST
A5D2E1	QUEC_PELTS
Q12ZN9	PYRI_METBU
A4G1Z2	QUEA_HERAR
A6VYN2	QUEA_MARMS
Q2FHP0	PYRR_STAA3
C1CX89	PYRD_DEIDV
Q8CPN9	PURL_STAES
O25587	QUED_HELPY
Q8YXB6	PURT_NOSS1
Q5N2Q8	PYRD_SYNP6
B7JJX2	PYRK_BACC0
Q6HMS8	PY2CR_BACHK
Q72IH7	PURL_THET2
Q72E84	QRCB_DESVH
Q1H411	PYRD_METFK
Q8G655	PYRB_BIFLO
O59619	PURQ_PYRHO
B2SRI5	PURT_XANOP
P42963	PXPA_BACSU
B1GYY7	PYRC_ENDTX
Q7CVK1	PY2CR_AGRFC
Q97N11	PYRE_CLOAB
Q9A5F3	PURQ_CAUVC
Q3Z3H6	PYRD_SHISS
Q043B0	PYRC_LACGA
P25635	PWP2_YEAST
B2FPI7	PYRD_STRMK
B2VEM5	PURR_ERWT9
Q29RK2	PYC_BOVIN
Q6M0U0	PURQ_METMP
Q9HDZ9	QSPP_SCHPO
B7IIT0	QUEA_BACC2
Q3J4K2	PURQ_RHOS4
Q87PB7	PYRD_VIBPA
Q7M9X7	PURQ_WOLSU
K7QRJ5	PYRE3_STRRG
Q09794	PYR1_SCHPO
P25972	PYRE_BACSU
C1KW68	PURL_LISMC
P07259	PYR1_YEAST
Q6ACD4	PURQ_LEIXX
P77884	PYRC_LACPL
P86855	PWAPL_MYTGA
A0JR24	PXPA_ARTS2
Q4WZJ6	RAD18_ASPFU
B4SWN2	RDGC_SALNS
Q1WU59	PURL_LACS1
Q827I5	PXPA_STRAW
A8FNK1	PXPA_CAMJ8
B7UML3	RBSD_ECO27
A1Z8D0	PWP1_DROME
Q5R7X9	RAD1_PONAB
Q9PKU1	RBFA_CHLMU
B3EDN1	RECF_CHLL2
B2VBP4	PXPA_ERWT9
B5E7P8	RECF_GEOBB
O44199	RAD50_CAEEL
B2I606	RECO_XYLF2
B3EJI1	RECF_CHLPB
C3P0E9	RBSD_BACAA
A4VIX7	RECO_PSEU5
Q8ZZJ7	PURL_PYRAE
B4EU30	RBSD_PROMH
P0AAV5	PXPB_ECO57
Q2HFA6	PXR1_CHAGB
Q8YG76	RECO_BRUME
A8B479	PXG_LILLO
Q74J96	RBSD_LACJO
Q883I5	RBSD_PSESM
A0KKN1	RBSD_AERHH
Q81LT9	RECO_BACAN
O67742	PYRE_AQUAE
B9KA10	RBSD_THENN
Q5NIL6	RBFA_FRATT
P24682	RBS_ALVHS
Q9BTD8	RBM42_HUMAN
Q55842	PURS_SYNY3
Q7CLE5	RBSD_YERPE
B3DQ65	RECO_BIFLD
P29044	RDRP_BYDV1
Q89WB0	RBFA_BRADU
A8LLE2	RECO_DINSH
P22839	RECF_PROMI
B0S6S9	RBM44_DANRE
B0UP43	RECR_METS4
C5C9T2	RBFA_MICLC
Q8NYX6	PURA_STAAW
P73532	RECF_SYNY3
P45112	RECJ_HAEIN
B9E1K3	RBFA_CLOK1
Q28V18	RECO_JANSC
A4TCF7	RBFA_MYCGI
Q609A9	RECR_METCA
B8I770	PYRC_RUMCH
Q8XZV5	RBFA_RALSO
Q2YMH5	RADA_BRUA2
P54206	RBS_SYNY3
A2T3S0	RDRP_ROTSH
P0AGL6	RATA_SHIFL
A0PVF2	RECR_MYCUA
A1B5T9	RBFA_PARDP
A1S4E7	RECA_SHEAM
Q2KJ39	RCN3_BOVIN
Q9C688	RAVL3_ARATH
B7JC18	RECR_ACIF2
P9WHJ6	RBFA_MYCTO
P35942	RDRP_ROTGI
Q6VN20	RBP10_HUMAN
A3PMA3	RECR_RHOS1
B0BN49	RBMX2_RAT
P49997	RECF_AZOVI
Q8UJ65	RECF_AGRFC
A5N3V7	RECR_CLOK5
Q98745	RDRP_TMVRA
Q9NP90	RAB9B_HUMAN
Q1HE58	RB27A_CANLF
A5EY33	RECR_DICNV
Q92378	RE104_SACPA
C6BXI4	RECR_DESAD
O35550	RABE1_RAT
B3DUB4	RECR_BIFLD
Q73FK2	RECF_BACC1
Q0J9Y2	RBPL_ORYSJ
Q6G4V2	RECR_BARHE
O82481	RAC10_ARATH
Q11W94	RECR_CYTH3
B5E9A4	RECR_GEOBB
B4UJV1	RECF_ANASK
O84243	RECR_CHLTR
Q54EW9	RABU_DICDI
Q14964	RB39A_HUMAN
A1VUC3	RECA_POLNA
P0AAZ4	RARA_ECOLI
Q41406	RBL2_SYMSP
P83989	RACD_ANABR
Q8S8I1	QWRF3_ARATH
Q8F0I2	PURQ_LEPIN
P01119	RAS1_YEAST
Q21VW6	QUEF_RHOFT
O80646	R15A3_ARATH
Q8L7K0	R18A1_ARATH
P34726	RAS2_PHYPO
Q1QDK8	QUEF_PSYCK
Q8L9S1	R18AL_ARATH
Q8ZZZ0	QUEE_PYRAE
Q2NW22	RBFA_SODGM
Q9H2M9	RBGPR_HUMAN
F7ZDR3	QUEG_ROSLO
Q07XC8	RAPA_SHEFN
O43502	RA51C_HUMAN
Q5QW08	QUEF_IDILO
Q8K386	RAB15_MOUSE
B9KE89	QUEF_CAMLR
B6J535	RIMK_COXB1
Q5HR02	QUEF_STAEQ
Q9KTK0	QUEF_VIBCH
Q9FIF9	RAA2D_ARATH
B7LXL0	QUEF_ECO8A
Q7SZ59	RASLC_DANRE
P28775	RAS_LENED
Q4QMI0	RAPA_HAEI8
P39883	RF3_DICNO
Q113P2	RIMK_TRIEI
Q7MGG3	RIBXA_VIBVY
B8FGS8	RF3_DESAL
A0LD64	QUEF_MAGMM
B6J5I5	QUEF_COXB1
P04049	RAF1_HUMAN
B6IVF3	RIMP_RHOCS
B1L7J8	RIBL_KORCO
A0JNC2	R3HD2_BOVIN
D3DZ18	RIBL_METRM
P83245	RIP_LENTR
P0CH93	RHO2_EHRCR
B0TWY6	RF3_FRAP2
B2RGP4	REX_PORG3
Q77MS1	RIR1_GAHVM
Q8TXT2	RIBL_METKA
Q3AB94	RIMP_CARHZ
Q8XPH8	RF3_RALSO
Q2FI57	RF3_STAA3
A5DAH9	RIFK_PICGU
Q0R5R0	REX_HTL32
Q1DAM9	RIMP_MYXXD
Q76RD8	RIR1_VACCA
B5EZJ2	RBN_SALA4
A0L0Y0	RIHA_SHESA
Q196Z5	RIR1_IIV3
Q46ZN9	RIMP_CUPPJ
Q6H7J5	RFA2B_ORYSJ
Q3Z044	RIHB_SHISS
Q48RU4	RIMP_STRPM
A9IK36	RIMM_BORPD
O28190	RFAPS_ARCFU
Q72B63	RIBB_DESVH
A5GVG1	RIMP_SYNR3
P67221	RIMP_STAAN
B3EAE4	RIMP_GEOLS
Q6FM49	RIFK_CANGA
O42650	RIO1_SCHPO
A3CQ22	RIMP_STRSV
P72687	RIMP_SYNY3
P0DOK4	REP_CDDV1
Q9EQZ7	RIMS2_MOUSE
Q67P90	RIMP_SYMTH
P57511	RF2_BUCAI
O28471	RIO1_ARCFU
B8GWM3	RF2_CAUVN
Q4ZXW7	RF1_PSEU2
Q7V518	RF1_PROMM
Q7VMV9	RF1_HAEDU
Q68X96	RF2_RICTY
Q0WPJ7	RF298_ARATH
P20465	RHA2_RHOTO
Q00017	RHA1_ASPAC
Q04YD0	RF2_LEPBL
Q4FN99	RF1_PELUB
Q62BG3	RIBA_BURMA
Q9JL25	RGS1_MOUSE
Q605D1	RL15_METCA
B0C1E3	RL14_ACAM1
Q4KTG9	RL17_SUBDO
B2UQM8	RL15_AKKM8
Q8D1Y7	RL17_WIGBR
A7N9U4	RL15_FRATF
A4FPJ1	RL17_SACEN
Q7T3N8	RL15_CTEID
Q5M5S8	RECX_STRT2
Q493I3	RL17_BLOPB
A6LLM3	RL14_THEM4
Q2JL73	RL17_SYNJB
Q97EK7	RL17_CLOAB
A6MVP8	RK1_RHDSA
A5IHS3	RL10_LEGPC
B3EED6	RL32_CHLL2
A4FWA2	RL18_METM5
Q8WQI7	RL18A_SPOFR
Q5PH90	RL35_SALPA
Q0TMN1	RL33_CLOP1
B4U768	RL36_HYDS0
Q493K3	RL22_BLOPB
Q39XZ9	RL16_GEOMG
P41056	RL33B_YEAST
A0QBQ8	RL32_MYCA1
Q9HH78	RL30_PYRFU
A8YTD9	RL332_LACH4
Q67JW1	RL30_SYMTH
A1AWD4	RL32_RUTMC
Q8DV21	RL35_STRMU
A7NR40	RL36_ROSCS
B6YQB6	RL33_AZOPC
Q3J5Q4	RL30_RHOS4
Q2G3F0	RL33_NOVAD
A7IHE7	RL28_XANP2
Q10X90	RL28_TRIEI
A4T4T9	RL34_MYCGI
Q6N4V1	RL30_RHOPA
Q2NNB6	RL30_STRFL
C3MIL5	RL36_SINFN
Q48WA5	RL332_STRP1
Q9USG6	RL33B_SCHPO
Q962S4	RL39_SPOFR
A4WWC9	RL36_RHOS5
P0DJ20	RL28_TETTH
Q9R4P8	RL30_BREDI
B1X6F1	RL361_ECODH
A5EZ16	RL35_VIBC3
Q6C4U7	RL30_YARLI
Q2NIV7	RL2_AYWBP
Q12GW3	RL29_POLSJ
A3CT00	RL2_METMJ
Q8XV20	RL29_RALSO
A5N4Q5	RL29_CLOK5
Q5ZYN5	RL29_LEGPH
Q97BV5	RL30_THEVO
P58472	RL31B_YERPE
A1S226	RL29_SHEAM
C3KVN3	RL30_CLOB6
Q39XZ8	RL29_GEOMG
B3PMQ1	RL31_MYCA5
B5ELV8	RISB_ACIF5
B4U752	RL29_HYDS0
A1QZE2	RL28_BORT9
C6C193	RL29_DESAD
Q3AV42	RL34_SYNS9
B8D8E0	RL31_BUCA5
Q03ZN7	RL29_LEUMM
B2KEF9	RL9_ELUMP
Q0SNB7	RL7_BORAP
Q6DAV6	RL28_PECAS
Q9V1P2	RL35A_PYRAB
Q6ABY4	RL28_LEIXX
Q9HMN0	RL31_HALSA
Q8TYL5	RISB_METKA
A8ESV8	RL6_ARCB4
Q72I16	RL5_THET2
B9M6U4	RL4_GEODF
Q4FUQ0	RLMH_PSYA2
O18602	RL31_DROVI
B2RIG0	RL31B_PORG3
C5D9X1	RL9_GEOSW
P54061	RL30E_METJA
Q11QF0	RLMN_CYTH3
A3N1H1	RL9_ACTP2
Q2NIW9	RL6_AYWBP
A5VHG3	RL9_LACRD
B0JQ94	RL9_MICAN
A1A3H8	RL9_BIFAA
B2RH13	RLMH_PORG3
Q3KIX5	RL9_PSEPF
Q1QTL1	RLMN_CHRSD
Q68XM9	RL7_RICTY
Q48DL7	RLMH_PSE14
Q2S1Q4	RL7_SALRD
C6DBW3	RLMH_PECCP
O74864	RLA0_SCHPO
Q1RKB3	RL9_RICBR
B6EGG2	RLMM_ALISL
Q64NK9	RL4_BACFR
Q67JT2	RL7_SYMTH
A5FRZ0	RL4_DEHMB
Q04G84	RL4_OENOB
Q1R0H4	RL4_CHRSD
O00806	RLA2_PLAF7
Q0RRQ6	RL6_FRAAA
B1VET7	RL4_CORU7
C6C178	RL7_DESAD
A7HSA5	RLME_PARL1
P0A499	RL9_THEEB
A8AQL8	RL4_CITK8
Q2S927	RL6_HAHCH
A1T4I8	RL7_MYCVP
Q30Z57	RL6_DESAG
C3K5G4	RLMM_PSEFS
B7NDS6	RL6_ECOLU
B1JAK0	RL5_PSEPW
A8A912	RL7A_IGNH4
B5Z8V2	RL6_HELPG
A8GV60	RLME_RICB8
O83687	RLME_TREPA
C0QX75	RLME_BRAHW
Q129M4	RLME_POLSJ
A8MR00	RLF36_ARATH
O52347	RL6_MYCGA
P08094	RLA2_SCHPO
Q0VSS9	RLME_ALCBS
C4LBR5	RLMD_TOLAT
A6VFY5	RLMH_METM7
Q21P11	RLMF_SACD2
A4TEC2	RL6_MYCGI
Q2NHD6	RLME_METST
Q890P8	RL5_CLOTE
Q5FM90	RL3_LACAC
A1S233	RL6_SHEAM
P61058	RL4_STAAM
Q7M8D4	RL3_WOLSU
Q5HAT4	RL5_EHRRW
Q2S3P9	RL6_SALRD
B0RU67	RL6_XANCB
A1RVG3	RL3_PYRIL
Q12224	RLM1_YEAST
B9DM32	RL6_STACT
Q38ZJ4	RLMH_LACSS
B2A4D9	RL3_NATTJ
B1Y0V7	RLMH_LEPCP
Q5SHN8	RL3_THET8
Q6N4U8	RL6_RHOPA
B1LBP0	RL3_THESQ
B6IRQ7	RL4_RHOCS
A4G4B0	RLME_HERAR
A6WHS8	RL3_SHEB8
B7KN46	RPOC_METC4
Q9Y6G3	RM42_HUMAN
A3LWR2	RRF2M_PICST
Q1IZI9	RRF_DEIGD
Q98Q24	RPOC_MYCPU
P59063	RR7_CHAGL
Q3BVK7	RRF_XANC5
Q3Z5I6	RRF_SHISS
Q4FLL3	RPOC_PELUB
A1WX18	RRF_HALHL
Q9TKZ6	RR7_NEPOL
Q9ST69	RR5_SPIOL
Q06R71	RR7_JASNU
A2T369	RR8_ANGEV
Q85FV9	RR19_CYAM1
Q0VQ55	RRAAH_ALCBS
P46307	RR3_CHLMO
Q9D2C6	RPC8_MOUSE
Q9M1X0	RRFC_ARATH
P56351	RR2_CHLVU
B8DSA1	RRF_DESVM
Q1KVV1	RR11_TETOB
Q9FT72	RQL3_ARATH
B8F9J5	RPOZ_DESAL
A0A0K2H5X8	RPOY_GEOS3
B0UN75	RPOZ_METS4
P49503	RR16_TRICV
A6H5K4	RR18_CYCTA
B8J412	RPOZ_DESDA
A8MH81	RPOZ_ALKOO
Q5WFA1	RPOY_BACSK
B7HLK3	RPOZ_BACC7
Q0C3U4	RPOZ_HYPNA
Q21NW8	RPPH_SACD2
Q06FK5	RR18_PELHO
P46784	RS10B_YEAST
B1XHW1	RPOC2_SYNP2
A6H5F7	RPOC2_CYCTA
Q3ZJ38	RR18_TUPAK
A6W3K1	RPOZ_MARMS
Q5FTX8	RPOC_GLUOX
Q3IYV6	RPOE_RHOS4
B0R4Y6	RPON_HALS3
B6HGB5	RRP36_PENRW
A0B6E7	RPON_METTP
Q0I8D1	RS14_SYNS3
A8GRA7	RPPH_RICRS
A1SS92	RPPH_PSYIN
A2BK83	RPON_HYPBU
A6ZPC2	RRP36_YEAS7
B6YXA5	RS17E_THEON
P82412	RRP3_SPIOL
Q8TVC1	RS13_METKA
Q4K5U1	RS20_PSEF5
B9E8H2	RPOE_MACCJ
Q5L5B5	RS15_CHLAB
Q9FML6	RS156_ARATH
Q5N172	RRP3_SYNP6
Q55385	RRP3_SYNY3
B5ZYL1	RS20_RHILW
B7L0S0	RS17_METC4
Q2A5X7	RS20_FRATH
B4R8M6	RS17_PHEZH
O51440	RS17_BORBU
C3L7B9	RS15_BACAC
Q2NFW6	RS17_METST
B0CH23	RS17_BRUSI
B7HCU8	RS20_BACC4
B3R015	RS13_PHYMT
Q49XT0	RS1_STAS1
Q2FGD8	RS20_STAA3
A9KJI5	RS17_LACP7
A8ZV51	RPOB_DESOH
Q7WKV2	RS20_BORBR
Q9PAF8	RS18_XYLFA
Q8PBG9	RS20_XANCP
Q9X8K4	RS182_STRCO
Q2RKY2	RS20_MOOTA
P07860	RPSF_BACSU
B8E2S4	RS15_DICTD
A1TGG1	RS181_MYCVP
P62277	RS13_HUMAN
A7GW11	RS20_CAMC5
Q0SN25	RS19_BORAP
B8DVQ6	RS16_BIFA0
A3PGM4	RS14_RHOS1
Q3BWX4	RS17_XANC5
Q9ZEA5	RS18_RICPR
Q6LWX5	RS15_METMP
A6TE47	RS21_KLEP7
B2TII8	RS14Z_CLOBB
A1QYH6	RUVA_BORT9
B8G5X3	RSMH_CHLAD
Q5HAK5	RUVA_EHRRW
Q9GLR2	RTD3_MACMU
Q1IS76	RTCA_KORVE
Q8IZC4	RTKN2_HUMAN
Q3JES4	RUVA_NITOC
Q8RI89	RSMG_FUSNN
Q38XN3	RSMH_LACSS
W2P2K7	RXLR3_PHYPR
Q5HB44	RSMH_EHRRW
P0ADY0	RSMD_ECOL6
Q2S9Y4	RSMH_HAHCH
A0LWW8	RSMG_ACIC1
Q8UBM1	RSMG_AGRFC
A1SJA6	RUVA_NOCSJ
Q5WXZ4	RSMH_LEGPL
C4XK86	RSMH_DESMR
Q99M75	RTN4R_RAT
P82978	S100_LEPPA
P32608	RTG2_YEAST
A6Q8H2	RUVA_SULNB
Q4A6N7	RUVA_MYCS5
B3L230	RSSA_PLAKH
Q40975	S1_PAPRH
Q3M9A3	RUVA_TRIV2
Q8PF23	RSMG_XANAC
A8Z694	RSMH_SULMW
B4RBS4	RSMA_PHEZH
P50116	S10A9_RAT
Q9WUW9	S1C2A_RAT
Q0SNK4	RSMH_BORAP
A6WNQ3	RUVA_SHEB8
B5RGC2	RSMA_SALG2
Q3SRZ8	RSMA_NITWN
P62504	S10AA_MACMU
C0NN85	RU1C_AJECG
P17558	RTPT_YEAST
C3Z1P5	RU1C_BRAFL
B3DQM3	RSMH_BIFLD
B6ELI3	RSMH_ALISL
Q47QX7	RSMH_THEFY
B5RLD2	RSMH_BORDL
Q9NBX4	RTXE_DROME
B1MP29	RSMH_MYCA9
Q6B860	RT14_BOVIN
Q92503	S14L1_HUMAN
Q3B121	RSMH_PELLD
B1KRY8	RSMA_CLOBM
O31411	SACC_BACL7
Q6G7Z1	SAK_STAAS
Q9NV23	SAST_HUMAN
P82240	SAL3_ONCMY
Q39828	SDL5A_SOYBN
P35795	SC14_SCHCO
Q9BLC4	SDZ12_CAEEL
J7MFT5	SAHS1_RAMVA
A0A084B9Z7	SAT9_STACB
Q9NAN1	SAE2_CAEEL
P59899	SC2B_CENLI
Q96FV2	SCRN2_HUMAN
Q5HJB7	SCDA_STAAC
A4TQ75	SECM_YERPP
Q7A0F6	SCIN_STAAW
Q52NJ3	SAR1A_PIG
P01280	SECR_CHICK
P14693	SAM35_YEAST
Q8ZL65	SADB_SALTY
P36636	SAPD_SALTY
Q5F3X8	SC31A_CHICK
P39770	SALM_DROME
P0A1C2	SCTN_SHISO
Q59S78	SAR1_CANAL
P07629	SAMP_MESAU
H1ZZI4	SCX15_TITOB
Q8ZJM7	SECB_YERPE
Q69Z37	SAM9L_MOUSE
Q7A005	SART_STAAW
A1SZI0	SECB_PSYIN
Q6INN8	SAMH1_XENLA
B1I3M7	SAT_DESAP
Q942F8	SAP2_ORYSJ
F8DVG5	SCR_ZYMMA
Q12136	SAS10_YEAST
Q7A2W5	SARA_STAAM
Q25626	SCRY3_OCTVU
B7N7X0	SECM_ECOLU
P9WIB8	SCMU_MYCTO
Q0DJC7	SAP15_ORYSJ
Q1GRJ6	SECB_SPHAL
P27015	SCRY4_NOTSL
B3EWZ4	SAP2_ACRMI
P0DUI3	SCX25_CENTE
A5WEH0	SAT_PSYWF
Q7A1K6	SARX_STAAW
B0FZN9	SCML1_PONPY
B0U2T9	SECB_XYLFM
Q2L6W9	SAX1_CAEEL
Q6CEV2	SEC16_YARLI
A7THU5	SBE2_VANPO
Q2G1M8	SBNF_STAA8
C0HLR6	SCX1_RHOCR
A6ZYV1	SBE2_YEAS7
P41890	SCN1_SCHPO
A6QGP8	SBCC_STAAE
C0R5F0	SECB_WOLWR
P58043	SESN2_MOUSE
B4TZT5	SELA_SALSV
B2K7H8	SELA_YERPB
A6GW32	SAHH_FLAPJ
Q6CXP5	SET2_KLULA
Q6CIT4	SET1_KLULA
O13930	SEC2_SCHPO
A3KN83	SBNO1_HUMAN
Q7W4U0	RUVC_BORPA
Q6TUF2	SDHF3_RAT
Q4PB36	SET1_USTMA
P34318	SET3_CAEEL
Q7V9P3	SAHH_PROMA
A6Q383	SECA_NITSB
C1FNZ8	SCPB_CLOBJ
Q3SVN4	SECA_NITWN
Q836V4	SEPF_ENTFA
Q6HER5	SEPF_BACHK
A5I1U5	SEPF_CLOBH
Q2G107	SELX_STAA8
B8I754	SEPF_RUMCH
A1SGL9	SECA_NOCSJ
C4L5V1	SEPF_EXISA
O74786	SEC9_SCHPO
A2RG91	SCPB_STRPG
M4GX67	SCBTY_MESMA
Q04002	SCC2_YEAST
A0LHJ3	SECA_SYNFM
Q15Q25	SECA_PSEA6
Q5F7A0	SERC_NEIG1
Q92599	SEPT8_HUMAN
O33116	SERA_MYCLE
Q5FG94	SECB_EHRRG
C1DRQ9	SERC_AZOVD
Q85G35	SECA_CYAM1
A1S6A5	SEQA_SHEAM
C4XJ72	SECA_DESMR
Q6AYL5	SF3B4_RAT
O27565	SFSA_METTH
Q12369	SFI1_YEAST
A8LHV2	SELO_DINSH
Q5M3B3	SERB_STRT2
P04557	SFP3_BOVIN
Q9ZL57	SECA_HELPJ
P80547	SCP2_YARLI
Q8DG12	SELO_VIBVU
Q5HKR6	SECA2_STAEQ
Q9V3Z2	SER7_DROME
Q9LEY1	SCP35_ARATH
A4ISX2	SECA2_GEOTN
Q0BPL8	SECB_GRABC
Q2UA18	SFH5_ASPOR
B2GL56	SECA_KOCRD
P81435	SERC_BUCAP
Q6MR29	SECA_BDEBA
A5DEQ9	SFH5_PICGU
Q08817	SOG2_YEAST
Q91WL6	SNX11_MOUSE
Q07221	SOMA_ONCTS
Q9W0S7	SND1_DROME
P50739	SLEB_BACSU
P0CR67	SPC25_CRYNB
Q9SNN0	SPE1_ORYSJ
A3DC28	SIGI2_HUNT2
P67931	SOMA_CAPHI
Q4IQM6	SLD5_GIBZE
P0DM39	SLDB_TRIAB
Q8Z7R1	SOPB_SALTI
Q5R6Q7	SNX16_PONAB
Q6FP43	SPC29_CANGA
P53438	SOK2_YEAST
A3DCG2	SIGI4_HUNT2
Q64ZT8	SPEA_BACFR
P74576	SPEA1_SYNY3
Q8K3K4	SPB10_RAT
Q8GYT8	SOK3_ARATH
Q99N27	SNX1_RAT
Q92429	SODM_GANMI
Q9H3E2	SNX25_HUMAN
O42887	SPEB2_SCHPO
P03526	SIGNS_REOVD
Q9LMG8	SNP30_ARATH
E7QCS8	SHU2_YEASZ
Q5SQN1	SNP47_HUMAN
B1ARD6	SLFN9_MOUSE
Q9Y5X3	SNX5_HUMAN
P31161	SODM1_CAEEL
Q83Q93	SPEA_SHIFL
P0AGD3	SODF_ECOLI
Q54SG7	SPF27_DICDI
Q54G07	SLMO_DICDI
Q4P9E5	SPB4_USTMA
Q6C070	SPC19_YARLI
A4XKM9	SPEE_CALS8
A2QE29	SPB4_ASPNC
B2USZ6	SPEE_HELPS
Q0PBW9	SODF_CAMJE
P0DD38	SPEB_STRP3
B1KL08	SLMA_SHEWM
A6TS03	SPED_ALKMQ
Q81SW4	SP4A_BACAN
P19665	SODF_PORGI
Q41433	SPI6_SOLTU
Q5PRC7	SOSB2_DANRE
P9WGE9	SODC_MYCTU
P0DP61	SLUR2_MACMU
Q724L7	SP5G1_LISMF
Q9LJR3	SPA3_ARATH
P39434	SLT_SALTY
Q2FXC5	SPLD_STAA8
Q08IS0	SOXA_HYDTE
Q9D7D2	SPA9_MOUSE
C5DMF2	SNAPN_LACTC
Q9N5D3	SOS_CAEEL
B6HNK6	SORD_PENRW
P34936	SODC_HORVU
A6ZRZ4	SNAPN_YEAS7
Q5REQ9	SH3L2_PONAB
P40092	SPI1_YEAST
O87388	SOXB_RHIME
Q9BUA3	SPNDC_HUMAN
P28370	SMCA1_HUMAN
P59622	SLAP1_RAT
P39663	SPHR_SYNE7
Q17004	SP24D_ANOGA
O34813	SIRC_BACSU
O13736	SLA1_SCHPO
P87219	SOU1_CANAL
Q8R216	SIR4_MOUSE
Q8BIH0	SP130_MOUSE
B4XT07	SLB8_MACLB
Q62232	SIX2_MOUSE
Q6Q875	SIRO_LEPMC
Q6S5L8	SHC4_HUMAN
Q55C09	SGMA_DICDI
O54941	SMCE1_MOUSE
Q8L736	SKI11_ARATH
Q6P0R8	SHOT1_DANRE
Q54I18	SMEK_DICDI
O59801	SKI2_SCHPO
Q6CDX0	SMI1_YARLI
P0AGM6	SIRB1_ECO57
Q4R102	SHDD_SEDHY
B2GUZ2	SKA3_RAT
P0DMR2	SG1C2_HUMAN
P0ACH2	SFSB_ECOL6
Q5A4H4	SGF11_CANAL
O01510	SMG1_CAEEL
Q9UPU9	SMAG1_HUMAN
Q9JLU4	SHAN3_RAT
A7TEM0	SLX4_VANPO
Q8JZW5	SH2D5_MOUSE
B1X6J7	SLYX_ECODH
P30852	SMF_ECOLI
Q9Z8N7	SKPL_CHLPN
A1K1K9	SMG_AZOSB
P69178	STXB_BPH30
O97593	SMC1A_BOVIN
Q9LTJ2	SMR14_ARATH
O43017	SWD3_SCHPO
Q8P4F6	SMG_XANCP
B7LRQ1	SMG_ESCF3
Q80YD6	SRGEF_MOUSE
Q9DB90	SMG9_MOUSE
Q13RD3	SSUB2_PARXL
Q7SFJ3	SLX4_NEUCR
A6TKJ3	SUCC_ALKMQ
B9LUG2	SRP19_HALLT
Q1JPP8	SMR4_ARATH
P50438	SUEX1_CAEEL
A9JTS5	STPAP_XENTR
Q6FFZ1	SSUB_ACIAD
Q75K18	SRP54_DICDI
Q5VJ72	SUB6_TRIVC
B9MNR6	SSRP_CALBD
P76053	SMRA_ECOLI
Q93WI0	STR12_ARATH
Q9C0K7	STRAB_HUMAN
B4SEH6	SUCC_PELPB
Q53KK6	SWI3C_ORYSJ
A6ZRQ0	SWT21_YEAS7
A5UIC0	SSRP_HAEIG
Q9Z199	SPT4B_MOUSE
A7H3F0	SYFA_CAMJD
Q8G864	SYH_BIFLO
Q7MAG3	SYE2_WOLSU
B8G0L8	SYFA_DESHD
Q5FAF5	SYI_NEIG1
Q3B1Z1	SYH_PELLD
Q74D56	SYDND_GEOSL
B7J2G1	SYC_BORBZ
P67509	SYI_STAAN
Q7UFH9	SYA_RHOBA
Q5F4Y7	SYGB_NEIG1
Q5LAE0	SYH_BACFN
Q5WVS0	SYK_LEGPL
B9KG88	SYH_CAMLR
Q58772	SYE_METJA
Q7MVE5	SYN_PORGI
Q87EB3	SYK_XYLFT
Q66I71	UCK1_DANRE
P11325	SYLM_YEAST
Q83DY1	SYL_COXBU
Q98TX1	THIO_OPHHA
O28204	THIM_ARCFU
Q18GX9	THIE_HALWD
B8D4I6	THII_DESA1
P28972	TEG4_EHV1B
O28821	THSB_ARCFU
Q6F5E1	TF_PLEBE
Q2NGG1	THIM2_METST
Q15562	TEAD2_HUMAN
P62916	TF2B_RAT
Q9VTN3	TIM13_DROME
Q6DAT5	TDH_PECAS
Q6GBX9	TILS_STAAS
P29548	TEBB_STYMT
Q6D8C5	TILS_PECAS
A5ERG8	TILS_BRASB
Q0P5H2	TDIF2_BOVIN
Q493B5	TILS_BLOPB
B0KD66	THIC_THEP3
Q9BXT4	TDRD1_HUMAN
A4IYB7	TIG_FRATW
Q9C1W5	TIM16_SCHPO
Q031H9	TIG_LACLS
A8MK93	THIM_ALKOO
B7IVK0	TGL_BACC2
P9WG79	THIC_MYCTU
Q9SMB8	THT11_TOBAC
O27369	TFS_METTH
Q255L6	TILS_CHLFF
Q9SPU7	TERT_ARATH
Q0D1P8	TERI_ASPTN
A7NAY4	TRMB_FRATF
Q9UQP3	TENN_HUMAN
Q11BD3	TRMB_CHESB
Q6YR48	TPIS_ONYPE
Q72JU8	TRMD_THET2
Q3Z9L3	TRMD_DEHM1
Q196X4	TOP2_IIV3
Q04TF0	TPIS_LEPBJ
Q9PL12	TRMD_CHLMU
B0C1U8	TRHO_ACAM1
Q6XYU1	TRMD_SPIKU
Q02FS4	TPIS_PSEAB
Q2IG43	TRMB_ANADE
Q97MC5	LEU1_CLOAB
Q40648	KCAB_ORYSJ
Q8C8H8	KY_MOUSE
P07277	KIME_YEAST
Q24PE3	LEU1_DESHY
Q6BQD2	LCMT1_DEBHA
B8NJG9	LEPE_ASPFN
P09250	KITH_VZVD
P76112	MNAT_ECOLI
Q02AZ6	LPXB_SOLUE
Q9ZM93	LEPA_HELPJ
B7I0K9	LUTA_BACC7
B9E9G9	LUTB_MACCJ
O34851	LDC_BACSU
Q21WX7	LPXB_RHOFT
Q5PCF3	LPXH_SALPA
Q66CI2	LPXK_YERPS
P16447	LUXG_VIBHA
A0Q8A0	LPXK_FRATN
O66646	LOLD_AQUAE
Q74AT5	LPXD_GEOSL
P12747	LUXI_ALIFS
Q0C4B4	LPXK_HYPNA
Q39W48	METK_GEOMG
Q9UI95	MD2L2_HUMAN
A1L2K1	METRL_XENLA
Q47RE8	METN_THEFY
Q8NT41	MGTA_CORGL
A1VBJ1	METK_DESVV
B7NK07	MHPB_ECO7I
D3E3E4	METXA_METRM
B2RHG1	MFA1_PORG3
B4TCA4	MEPA_SALHS
O68965	MI2D_RHIME
E4ZJL4	MEP_LEPMJ
Q9UPY8	MARE3_HUMAN
A1KSQ9	MAFA1_NEIMF
B0UW70	MGSA_HISS2
C6BZQ4	MGSA_DESAD
Q67NW2	MGSA_SYMTH
Q9X0V7	MGGS_THEMA
B5ELV1	METXS_ACIF5
P32435	MFAL2_YEAST
Q8YI29	MIAA_BRUME
Q5LH68	MGP_BACFN
P0AFV7	MEPS_SHIFL
A9R2N5	MGSA_YERPG
Q5WKL3	METN1_BACSK
Q9BQP7	MGME1_HUMAN
Q07684	MFG1_YEAST
O05564	METE_MYCLE
Q1M0P5	METB_HELPX
Q664W1	METAS_YERPS
Q75EZ5	MHR1_ASHGO
Q04F14	METN1_OENOB
Q2JQX6	MIAB_SYNJA
B0K1A1	MIAB_THEPX
Q8RG43	MIAB_FUSNN
Q0BUX9	MINE_GRABC
A6TBV7	MENH_KLEP7
A1U4C6	MIAA_MARHV
B1ZVI7	MIAB_OPITP
B7H8Z2	METE_BACC4
Q9UH92	MLX_HUMAN
O33855	MIG_MYCAV
A0QTV4	MIMG_MYCS2
Q8ELA5	METN4_OCEIH
P81529	MIFH_TRISP
Q54KD8	MLH1_DICDI
P80928	MIF_PIG
P9WPB1	MMAA1_MYCTU
Q9Y875	MET2_EMENI
A4IFN2	MEDAG_BOVIN
Q4QNQ7	MEND_HAEI8
Q32KU3	MORN2_BOVIN
Q752T7	MED3_ASHGO
Q98ME2	MOAC_RHILO
P40791	MEF2_DROME
P40356	MED3_YEAST
Q8Z3T9	MLTC_SALTI
Q1WSZ5	MURB_LACS1
C0MDV8	MSRB_STRS7
Q0VQP1	MURB_ALCBS
B3E4X8	MURA_GEOLS
Q9Z6S1	MURB_CHLPN
Q38V49	MURA2_LACSS
Q2NZB4	MURE_XANOM
A2T764	MSX2_PANTR
P52311	MTX2_XANOR
Q1BH71	MSRB_BURCA
B2JHG0	MURG_PARP8
Q99334	MT1_COLGL
Q9PAG5	MTNA_XYLFA
A4SP53	MTNN_AERS4
A9VFE1	MTNB_BACMK
Q57JP7	MUG_SALCH
Q815R9	MURB2_BACCR
Q7VP59	MURE_HAEDU
C8ZC77	MTC2_YEAS8
Q31GZ1	MURA_HYDCU
F4IHL3	MTEF2_ARATH
O14028	MTQ1_SCHPO
A7I265	MURG_CAMHC
Q59XY9	OCA1_CANAL
Q6AYL9	NUF2_RAT
E3PY98	ORTA_ACESD
P50980	OPPD_LACLS
Q92SJ1	OLSB_RHIME
Q00704	OE66_NPVAC
A4XAG1	OBG_SALTO
Q8LLD0	NUP96_ARATH
Q2CEE3	OGA_OCEGH
C3N9B4	OGT_SULIY
P0C831	O166_CONST
Q6D8V4	OIAC_PECAS
Q04W38	NUOI_LEPBJ
O75147	OBSL1_HUMAN
Q9YA13	OFOA1_AERPE
A1WVG0	NUSB_HALHL
Q87BL2	OBG_XYLFT
Q8R480	NUP85_MOUSE
Q7NRK0	OTCC_CHRVO
Q9BP59	O3622_CONVE
Q53685	OLED_STRAT
B3PEE6	OL4AG_CELJU
P0AFC2	NUDB_SHIFL
Q3U0K8	OGFD1_MOUSE
A9KMC2	NUSB_LACP7
B0R8D2	NUSA_HALS3
Q3Z4Z3	NUSB_SHISS
P80454	OMPH_AVIGA
Q5F9F9	PANB_NEIG1
O13684	PCS1_SCHPO
A7H576	PAND_CAMJD
Q30PX5	PANB_SULDN
P34734	PDC_HANUV
B9LII0	PANB_CHLSY
A0A1U8QLG8	PBCB_EMENI
E9L7A5	PAT_PETHY
C3PBN9	PCRB_BACAA
Q6IR52	PBX2_XENLA
A4YA61	PANB_SHEPC
P54541	PCCB_BACSU
P23988	PAGC_SALTY
O25773	P5CR_HELPY
B6J9H8	PANB_COXB1
C4LGT5	PCKG_CORK4
F8QN50	PA2HS_VIPRE
P34178	PBP_ORGPS
A9AHJ2	PAND_BURM1
Q9SKX5	PAO2_ARATH
Q9K6U4	PCP_BACHD
Q2A4C6	PANB_FRATH
A8G4C5	PCYA_PROM2
Q9YNA4	PB2_THOGV
Q99TZ0	P5CR_STAAM
Q9XUV0	PBS5_CAEEL
A0PNG6	PANB_MYCUA
Q8A9W7	PANB_BACTN
Q5HEL7	PCRA_STAAC
Q3M782	PAND_TRIV2
P84275	PA1B_LITPA
Q03SD6	PDRP_LACBA
A4FA49	PANB_SACEN
B3WEL8	PDRP_LACCB
Q6LWR0	PAN_METMP
P43318	PA2_RHONO
P77165	PAOA_ECOLI
Q03CK3	PCP_LACP3
Q2MY60	PAT02_SOLTU
A7FZF4	PDRP_CLOB1
P21642	PCKGM_CHICK
Q9Q0V1	PB2_I96A0
Q2KEA1	PDRP_RHIEC
P0DN96	PCEP7_ARATH
P9WGL5	PDTAS_MYCTU
Q9C710	PCFS1_ARATH
P0CS63	PACC_CRYNB
Q9ZVQ6	P2B10_ARATH
C1D1G6	PAND_DEIDV
Q0JD85	PAP7_ORYSJ
Q0WPF2	PCFS4_ARATH
Q9SLA1	P2C22_ARATH
P40883	PCHR_PSEAE
Q9QY17	PACN2_RAT
A5VFM5	PDXH_SPHWW
Q91VA6	PDIP2_MOUSE
B0TBP6	PAND_HELMI
Q9P413	PACC_SCLSC
P81862	PAP5_PARMA
Q09670	OYEA_SCHPO
Q83HM6	PDXT_TROW8
O34899	PDUO_BACSU
Q59SG9	PGA55_CANAL
O70571	PDK4_MOUSE
G3ETQ3	P2AJ1_AMOJI
A5H8G4	PER1_MAIZE
A9KN62	PDUL_LACP7
Q6H8R9	PACC_USTMA
B1I1N9	PAND_DESAP
Q6GB57	PGK_STAAS
Q5AJY5	PGA4_CANAL
Q20374	PATR1_CAEEL
Q3UA06	PCH2_MOUSE
A0A0B4J2A2	PAL4C_HUMAN
Q32N92	PATL1_XENLA
Q6K6N7	P2C14_ORYSJ
P0A791	PAND_ECOL6
P27773	PDIA3_MOUSE
Q6FV94	PACC_CANGA
Q8FU28	PATR_COREF
P11641	P31_MCMVK
P0A688	PG36_MYCTO
P9WHN9	PHP_MYCTU
A2SPK0	PDXT_METLZ
A8YVY9	PEPX_LACH4
A6TFW2	PHNW_KLEP7
B2KWH9	OXR1_AJECA
Q7UEX1	PGK_RHOBA
D0LDT3	PAFA_GORB4
Q119J0	PHNC1_TRIEI
Q3KDI1	PHNC_PSEPF
Q8YI24	PDXJ_BRUME
Q3V7F6	PDXJ_LEGPL
C6BV77	PDXJ_DESAD
P62413	PGK_LACJO
P0A9K2	PHOH_ECO57
Q18F41	PDXS_HALWD
G2WWV6	PEVD1_VERDV
Q66HY8	PDXD1_DANRE
P50947	PHO23_YEAST
B1K1I7	PHS_BURCC
O93829	PGTA_CANAX
P24269	PGK_BACMD
P61497	PHR_THET8
Q51793	PHZG_PSEFL
Q9HQD1	PGK_HALSA
Q8TMI8	PGK1_METAC
Q02181	PHEG_SYNPY
Q31HZ6	PHS_HYDCU
O07617	PHOE_BACSU
P86495	PE11B_LITPE
O15018	PDZD2_HUMAN
P22942	OXDA_RABIT
P05327	PHR_SYNP6
Q7QIX1	PESC_ANOGA
Q9JLN4	PGRP1_RAT
C3LAM8	PHNW_BACAC
Q963C6	PEN3H_PENVA
C4LIR6	PGK_CORK4
Q7NM43	PHS1_GLOVI
Q7SIF9	PHEB_AGACH
Q13YI8	PHNX_PARXL
P04879	PHOSP_VSIVG
A8A415	PHYDA_ECOHS
P92990	PGL3_ARATH
Q9KLB8	PH4H_VIBCH
C3MVG9	PFDB_SULIM
E3M3V1	PGL1_CAERE
Q97ID9	PHOU_CLOAB
Q5ATP7	PHIA_EMENI
P43336	PHHC_PSEAE
Q2KVR0	PDXH_BORA1
Q9HJ36	PFDB_THEAC
C1FSB0	PEPT_CLOBJ
O58268	PFDB_PYRHO
Q1QE21	PDXB_PSYCK
Q76HM7	PEPT2_LACLC
A1RXA9	PFDA_THEPD
Q5BJP9	PHYD1_RAT
Q9L560	PGK_BRUAB
P55004	PHYE_IPONI
P00793	PEPA_CHICK
O66961	PFDA_AQUAE
A1DBR6	PGLRD_NEOFI
P17276	PH4H_DROME
Q92DM1	PHOT_LISIN
O64682	PID_ARATH
Q928V0	PEPC_LISIN
C3MFW1	PNCB_SINFN
F8SJR0	PHUZ_BPPA3
Q24824	PFPB_ENTHI
A8A2I9	PDXB_ECOHS
Q8ZWV0	PGMI_PYRAE
C0ZFP6	PLSX_BREBN
C0HLD6	PLS12_PHYTB
C3KV06	PFKA_CLOB6
Q9SD33	PHAF1_ARATH
Q72ZD8	PFKA_BACC1
Q2K3A7	PHS_RHIEC
Q00433	PHE3_RHDS2
Q2WCN7	PELO2_PELFU
O52071	PEPO_LACHE
Q2NJ06	PNP_AYWBP
Q1WUA2	PLSX_LACS1
Q6GLB0	PP1RB_XENTR
A9AYC1	PLSX_HERA2
P9WJI6	PNCB2_MYCTO
Q10T67	PMI12_ORYSJ
Q55G10	PNCB_DICDI
Q812B1	PO3F4_MESAU
Q2JLJ5	PNP_SYNJB
A8ZZ59	PNP_DESOH
Q9VTZ6	PMM_DROME
A1U5Z6	PNP_MARHV
Q14GM4	PLSX_FRAT1
Q8NBT0	POC1A_HUMAN
C0HJU4	PLIG_CRODO
Q9LJI9	PP260_ARATH
Q8LDM2	PKSB_ARATH
Q96575	PME22_SOLLC
Q5YQC8	PHS_NOCFA
Q8NRX4	PK21A_CORGL
Q0BPK3	PNP_GRABC
O00444	PLK4_HUMAN
Q609C6	PNP_METCA
Q9LNC2	PLA18_ARATH
Q9KWG3	PMK_STRC1
Q9M2A1	PP263_ARATH
Q05587	POCR_SALTY
Q7M290	PMA_AVESA
Q77MT0	PP24_GAHVM
Q9LK57	PP226_ARATH
P16617	PGK1_RAT
B1YC47	PIMT_PYRNV
Q7RTY7	OVCH1_HUMAN
Q8TC44	POC1B_HUMAN
Q93Y39	RH13_ARATH
O14313	PMP20_SCHPO
A2XVF7	RH13_ORYSI
Q0WVU0	PP278_ARATH
Q3BUS3	PIMT_XANC5
Q3E989	PME54_ARATH
A7FLX4	PIMT_YERP3
Q58239	RF1_METJA
O59671	POF4_SCHPO
Q9SMY7	PME44_ARATH
Q54RD6	PP2AB_DICDI
O00329	PK3CD_HUMAN
A8MS68	PLPD1_ARATH
Q5AZ32	PKBA_EMENI
Q22993	PMT2_CAEEL
O25156	PLPHP_HELPY
Q9PL46	PMPF_CHLMU
Q66577	POLG_EC09B
Q5JK84	RH15_ORYSJ
Q2LUT4	PIMT_SYNAS
A2YW91	PLP2_ORYSI
Q9R0B9	PLOD2_MOUSE
P14242	PMS1_YEAST
Q9HV32	PMRA_PSEAE
P87053	POF1_SCHPO
P24802	PLOD1_CHICK
A5V9C3	RF1_SPHWW
B8EI32	RF1_METSB
P9WFQ7	PLPHP_MYCTU
Q0WKZ3	PP105_ARATH
P80079	PRVA_FELCA
Q6XKE6	POLG_PVCV2
P55020	PLAS_SYNE7
Q4L4W9	PPI1_STAHJ
P0DO10	PIKS2_ORYSJ
C3LED0	PPAX_BACAC
P81719	PIIS_ACHLY
Q9I2C3	PQQB_PSEAE
Q99575	POP1_HUMAN
B0VQD7	PQQE_ACIBS
P07003	POXB_ECOLI
Q6UQ28	PLET1_HUMAN
B9J499	PROB_BACCQ
B8GEZ3	PSA_METPE
A3PBW4	PROA_PROM0
Q6BV91	PRP45_DEBHA
Q9FIB6	PS12A_ARATH
B1YK87	PRSA_EXIS2
A4Y4A1	RS20_SHEPC
Q6N4V5	RS13_RHOPA
Q3SLP0	RS17_THIDA
P52325	RPOD_NEIGO
A1DLU6	RRP36_NEOFI
Q83GX3	RS18_TROWT
B8GV49	RS17_THISH
A3MXZ9	RPON_PYRCJ
Q6LXM4	RPON_METMP
O59041	RS19E_PYRHO
Q30Z51	RS17_DESAG
Q3ABA4	RS15_CARHZ
B2S2J8	RS20_TREPS
C4K3E7	RS15_HAMD5
O83875	RS16_TREPA
B0RXD9	RS16_XANCB
A0LE15	RS15_MAGMM
Q44592	RS19_ASHYP
Q1IWA0	RS15_DEIGD
A4YSJ6	RS19_BRASO
B5YDW7	RS13_DICT6
Q1CY73	RS14_MYXXD
Q72AU4	RS20_DESVH
A7NJF1	RS181_ROSCS
Q2SSE8	RS15_MYCCT
Q5F5U0	RS14_NEIG1
B4SFD4	RS21_PELPB
Q30PZ2	RS18_SULDN
B8HTW2	RS20_CYAP4
Q12GW7	RS19_POLSJ
P66433	RS16_BRUME
A7IFZ2	RS20_XANP2
B4SCF0	RS15_PELPB
A7I5P3	RS19_METB6
Q0I092	RS14_SHESR
Q12ZT7	RS14Z_METBU
Q48D49	RS14_PSE14
P66416	RS14_STAAW
Q5GTR2	RS15_WOLTR
Q9PLY4	RS14Z_CAMJE
A5IY18	RS15_MYCAP
Q3KI81	RS15_PSEPF
Q97I97	RS16_CLOAB
Q2J6Z6	RS16_FRACC
Q39KF4	RS14_BURL3
A8GT65	RS19_RICRS
Q9ZAE6	RS14Z_THEMA
B0RB43	RS19_CLAMS
Q5FJK5	RS16_LACAC
A5FMZ6	RS19_FLAJ1
Q7NH99	RS16_GLOVI
B9L6B5	RS16_NAUPA
Q5FUG0	RS16_GLUOX
Q90YQ4	RS19_ICTPU
Q54PX9	RS12_DICDI
Q92SW1	RS15_RHIME
Q0W8G5	RS12_METAR
Q7VEJ4	RSGA_PROMA
C4K4G1	RS12_HAMD5
B4U514	RS8_STREM
B5EM96	RS13_ACIF5
B1AJL7	RS9_UREP2
A0L5W9	RS7_MAGMM
A1WVA9	RS14_HALHL
P62662	RS2_THET2
Q9YDY0	RS8E_AERPE
A7I4X5	RS7_METB6
Q2RM72	RS6_MOOTA
Q3JEJ6	RS6_NITOC
Q6EE23	RSAD2_SINCH
Q4UYJ6	RSGA_XANC8
Q8A490	RS8_BACTN
Q13ZH2	RS6_PARXL
Q8D362	RS9_WIGBR
Q0SN15	RS8_BORAP
B3CRZ7	RS6_ORITI
Q4A870	RS6_MYCH7
Q3BWW9	RS8_XANC5
B9K7Z8	RSGA_THENN
O83240	RS13_TREPA
Q0IE58	RSGA_SYNS3
A1A195	RS4_BIFAA
Q4N3P0	RS8_THEPA
A6UQ56	RS4E_METVS
A6LIX7	RS6_PARD8
A9IMC9	RPPH_BART1
Q01QR4	RS6_SOLUE
A1ALT7	RS7_PELPD
O13516	RS9A_YEAST
B4E5D4	RS8_BURCJ
A3P088	RS4_BURP0
P35166	RSIX_BACSU
Q7VQR6	RS9_BLOFL
Q18CI6	RS4_CLOD6
Q8SRB9	RS4_ENCCU
P40910	RS3A_CANAL
B3EU85	RS9_AMOA5
O07014	RSBP_BACSU
B5ZC61	RS6_UREU1
Q89KE5	RS9_BRADU
P60071	RSBV_STAAC
Q9SYH1	RSH3C_ARATH
A0JZ26	RS9_ARTS2
Q250K5	RS4_DESHY
B3QBY4	RS7_RHOPT
Q30PZ4	RS6_SULDN
A9VHG0	RSBW_BACMK
A4W3Q2	RS6_STRS2
A6Q7C9	RS6_SULNB
Q7W3Z2	RS9_BORPA
Q6F8A0	RSMA_ACIAD
A3MZB7	RSMA_ACTP2
A8FA73	RSBW_BACP2
A1VYJ7	RS7_CAMJJ
A8A8W3	RS4_IGNH4
Q3ZZP2	RS9_DEHMC
A9KJG7	RS4_LACP7
Q23312	RS7_CAEEL
Q21RV4	RS7_RHOFT
A8MLD6	RS7_ALKOO
C5CGH5	RS4_KOSOT
A8HVI9	RSMA_AZOC5
Q2GCI4	RS2_NEOSM
Q6A6T4	RS9_CUTAK
A0AJ45	RS4_LISW6
A2RI10	RS4_LACLM
Q94IB1	RS2_ORYSJ
B8DPL8	RS9_DESVM
P55935	RS9_DROME
Q11QN5	RS9_CYTH3
B6EL48	RSMA_ALISL
B6J5C8	RS7_COXB1
Q04B92	RS4_LACDB
Q0ABH9	RS7_ALKEH
Q2FT97	RS4_METHJ
Q7CKT7	RSD_YERPE
P53236	RSC1_YEAST
A0L5Z7	RS4_MAGMM
Q63HJ1	RSMA_BACCZ
A6KYJ8	RS7_BACV8
Q2NWR3	RSD_SODGM
B8D6G4	RS7_DESA1
B2RL62	RS2_PORG3
Q2W5E3	RS4_MAGSA
B8D885	RS6_BUCAT
A1VEC0	RS7_DESVV
Q02206	RSC4_YEAST
A1WYS8	RS9_HALHL
P44792	RSEB_HAEIN
Q0SNC1	RS7_BORAP
Q9UTT2	RSE1_SCHPO
Q2S3Q8	RS3_SALRD
Q01W98	RS3_SOLUE
P02359	RS7_ECOLI
Q31IG5	RS9_HYDCU
A1VRN0	RS20_POLNA
P47553	RS4_MYCGE
Q0BZT3	RS9_HYPNA
B1I1M4	RS13_DESAP
A7GXQ4	RS6_CAMC5
Q02VM1	RS9_LACLS
Q5RT64	RS7_FELCA
Q977U9	RS8_METVO
A6ZM92	RSF1_YEAS7
Q8Y7F0	RSGA1_LISMO
B3QRL5	RS6_CHLP8
P62242	RS8_MOUSE
P9WGE2	RSFA_MYCTO
A1B041	RS8_PARDP
C1CXK2	RS6_DEIDV
A7HWS5	RS8_PARL1
Q83I62	RS5_TROW8
A8ZRQ3	RS6_DESOH
Q97BV6	RS5_THEVO
B0B928	RS6_CHLT2
B7IHV2	RS3_THEAB
Q21WY9	RS2_RHOFT
A4W5B8	RSD_ENT38
Q6ME50	RS8_PARUW
A5CCJ8	RS8_ORITB
Q1AW68	RS2_RUBXD
B0UQW5	RS9_METS4
Q9PQP3	RS5_UREPA
A1AXW9	RS2_RUTMC
C0QBV4	RS6_DESAH
Q73HA3	RS5_WOLPM
Q9K9Z1	RSGA_BACHD
Q14JC3	RS7_FRAT1
B8G0J4	RS6_DESHD
P95993	RS2_SACS2
Q3A6N3	RS8_PELCD
Q3BWW6	RS5_XANC5
Q5WFL1	RSGA_BACSK
A1ALV5	RS8_PELPD
B5YEW9	RS6_DICT6
Q4FLN2	RS8_PELUB
P47656	RS9_MYCGE
C0QQN7	RS8_PERMH
Q5ZZN6	RS9_MYCH2
Q8JGS1	STIL_DANRE
Q9K8Z7	SPXH_BACHD
Q97BX1	RS3_THEVO
Q72MU5	SURE_LEPIC
A6L1H7	RSGA_BACV8
A1RXG6	RS3_THEPD
Q7UZV7	RS8_PROMP
B9KZY1	RS3_THERP
B3R005	RS8_PHYMT
Q73S30	RS9_MYCPA
Q6L1B2	RS8_PICTO
P67680	RSGA_BORPA
A6UZK2	RS8_PSEA7
Q2W4A1	SURE_MAGSA
Q9NEL2	SSL1_CAEEL
Q9C5P0	SUVH8_ARATH
Q5L1S1	SPXH_GEOKA
Q8ZVW0	RS8_PYRAE
Q7NNH7	RS6_GLOVI
B9LR51	RS6E_HALLT
Q0HT62	RS2_SHESR
Q5GSV0	RS3_WOLTR
Q839Z0	RS6_ENTFA
B3QBW6	RS8_RHOPT
A5UJM8	RS6E_METS3
Q15527	SURF2_HUMAN
Q59UG4	SQS1_CANAL
Q9HMJ5	RS6E_HALSA
A5FYN8	RS6_ACICJ
Q0BUQ3	RS7_GRABC
A0Q6H4	RS6_FRATN
Q1AU43	RS8_RUBXD
A0LY86	RSGA_GRAFK
Q047E8	RS6_LACGA
A6TSI5	RS4B_ALKMQ
Q0TMU2	RS4B_CLOP1
B5EPA0	RS6_ACIF5
Q2SBB3	RSGA_HAHCH
A1S232	RS8_SHEAM
Q5AAJ7	SWC4_CANAL
Q65SE2	RSGA_MANSM
A7FZ00	RS4B_CLOB1
O28366	RS4E_ARCFU
B0R6Y2	RS24_HALS3
A9NHC6	RS2_ACHLI
Q4A9B0	RS4_MYCHJ
C0QQQ0	RS4_PERMH
Q1MPQ7	RS3_LAWIP
Q6LZG0	RS3A_METMP
Q8A493	RS5_BACTN
Q6QAP6	RS29_PIG
Q92H23	RS21_RICCN
Q9PBJ6	RSMA_XYLFA
P64238	RSMG_SALTI
E3QLU5	RTC5_COLGM
C0ZAN3	RUVA_BREBN
Q9VLV5	RUXE_DROME
B0KRB8	RSMG_PSEPG
Q2N6I7	RSMG_ERYLH
A8Q2H5	RSSA_BRUMA
Q9D7H3	RTCA_MOUSE
Q2JTM7	RUVB1_SYNJA
Q9CFX1	RSMG_LACLA
Q9PPC1	RUVA_CAMJE
B1IHR7	RSMG_CLOBK
P45679	RSMB_COXBU
P57677	SYK_THEAC
B1WUV7	RUVA_CROS5
A7TNS4	RTC5_VANPO
A4SH10	RSMH_CHLPM
D0NL15	RXLRL_PHYIT
Q47VQ1	RSMH_COLP3
A5N449	RSMG_CLOK5
B2G6E7	RUVA_LACRJ
Q6D984	RSMC_PECAS
A6ZKI3	RTL8C_HUMAN
Q8U0H4	RTCB_PYRFU
A2I3Z2	RSSA_MACHI
A6H1G0	RUVA_FLAPJ
A9NBA9	RSMG_COXBR
Q6LUS5	RSMC_PHOPR
B0SGZ5	RUVA_LEPBA
B0KTJ3	RUVA_PSEPG
B4EWW4	RSMC_PROMH
A6TXE3	RSMG_ALKMQ
Q1JDG1	RSMG_STRPB
B1XS25	RUVA_POLNS
O14464	RTC6_YEAST
P02633	S100G_BOVIN
A7ZIA3	SFGH1_ECO24
A1TPW5	SDHD_ACIAC
B0VKR1	SECB_ACIBS
B4R7V3	SFSA_PHEZH
A6LQQ3	SFSA_CLOB8
Q15NS9	SELO_PSEA6
P33330	SERC_YEAST
B3W9M6	SFSA_LACCB
B2HWW3	SERC_ACIBC
Q9D083	SPC24_MOUSE
P55809	SCOT1_HUMAN
Q925E0	SNTG2_MOUSE
Q5ZT57	SECB_LEGPH
Q4JVU1	SECA2_CORJK
Q8WP32	SENP5_MACFA
A0LYR8	SECA_GRAFK
B3E5W3	SECA_GEOLS
Q9LSM9	SCP33_ARATH
A8K8P3	SFI1_HUMAN
Q15459	SF3A1_HUMAN
P63649	SCOA_MYCBO
P0AGB0	SERB_ECOLI
Q9MAR8	SCP44_ARATH
P73436	SELO_SYNY3
D0N0J7	SFI1_PHYIT
Q5M856	SPC25_RAT
B7ME26	SELU_ECO45
C7GX58	SLD7_YEAS2
Q6BXN9	SLD2_DEBHA
Q72ZF6	SPEH_BACC1
Q10430	SPC25_SCHPO
P61095	SFI1_SEGFL
Q8CV19	SPEH_OCEIH
P0DM38	SLDA_TRIAB
Q8INM3	SLE_DROME
A7MD70	SPDLY_DANRE
Q502K9	SELT2_DANRE
I3V6A7	SOMT1_PAPSO
Q93V43	TCP2_ARATH
A9RNY0	SOK4_PHYPA
Q8VBV2	SPG11_RAT
Q9CL60	SPEA_PASMU
Q80ZX8	SPAG1_MOUSE
P03525	SIGM2_REOVD
Q75DR2	SLD2_ASHGO
B9M6H6	SPEA_GEODF
P0DOK7	SPAN2_BPP21
P59105	SLEB_OCEIH
Q80VP2	SPAT7_MOUSE
P50278	SOL1_YEAST
Q148E7	SNX15_BOVIN
Q4L7X6	TENA_STAHJ
Q9C0Y9	SPEB3_SCHPO
Q91M96	SODL_VACCD
Q8GX02	SPH14_ARATH
P60653	SPEB_NEIMA
Q9CWT3	SNX10_MOUSE
P57305	SPEE_BUCAI
P34890	SPE17_CAEEL
P36714	SHUT_ADE12
Q6FU86	SPC19_CANGA
P55248	SH_RAT
Q5HEW0	SPLA_STAAC
P07939	SIGM3_REOVL
B2I6M1	SPEA_XYLF2
Q2NYE0	SPED_XANOM
A5UI96	SLMA_HAEIG
Q6C193	SPB4_YARLI
P38282	SP381_YEAST
Q81QD4	SP2SB_BACAN
Q8N9S9	SNX31_HUMAN
Q20201	SOX3_CAEEL
Q317V6	SPEE_PROM9
Q5RDX2	SOCS4_PONAB
P22552	SLSG1_BRAOA
Q52671	SOXB_RHOCB
P93015	SPL3_ARATH
Q873H9	SPB4_NEUCR
Q9QX78	SOCS1_RAT
Q7QIJ8	SP2_ANOGA
Q65328	SPLR_NPVOP
Q9VAQ7	SLU7_DROME
Q75EA5	SLX1_ASHGO
P82450	SIAE_RAT
Q8KDM7	SOXA_CHLTE
Q2NIH7	SP5G_AYWBP
D9U297	SNA1_LYCMC
Q4PJT6	SPA24_RAT
P61854	SODC_DROSE
P07505	SODCP_SPIOL
[truncated: 181,018 more rows]

## Sheet: all membrane proteins 70%
Q9D2V8	MFS10_MOUSE
Q8VHK5	MLC1_MOUSE
Q80T22	MFS4B_RAT
Q617Y0	MIG23_CAEBR
Q4V8E5	MFSD3_RAT
Q5R542	MFSD5_PONAB
A0RQL9	MRAY_CAMFF
C4YI11	MMM1_CANAW
Q5A687	MNN22_CANAL
Q755A9	MPS2_ASHGO
Q8AVM3	MPZL3_XENLA
Q8NCK7	MOT11_HUMAN
B1XYR0	MRAY_LEPCP
Q0D289	MOSMO_DANRE
O39519	MP_BEYDV
C1AQ72	MRAY_MYCBT
Q5WTI4	MRAY_LEGPL
Q6BX67	MRS2_DEBHA
Q9ZL29	MOTB_HELPJ
Q04Y84	MRAY_LEPBL
Q9HD23	MRS2_HUMAN
B6YS29	MRAY_AZOPC
Q5R5M4	MOT9_PONAB
O74847	MPC1_SCHPO
Q9K6F9	MNTP_BACHD
O67122	MOTA_AQUAE
A3CX65	MNTP_METMJ
A1WR47	MNTH_VEREI
A0LTM0	MRAY_ACIC1
Q2KJC3	MPEG1_BOVIN
Q66BY6	MNTP_YERPS
B7MVV0	MNTP_ECO81
Q9ES58	MO2R1_RAT
Q87YP0	MNTP_PSESM
Q7V9F5	MRAY_PROMA
Q86VF5	MOGT3_HUMAN
Q73G61	MRAY_WOLPM
Q9W534	MOODY_DROME
A8G7L4	MRAY_PROM2
Q31LP8	MSCL_SYNE7
Q13724	MOGS_HUMAN
Q03D91	MSCL_PEDPA
Q8NXT0	MNHE2_STAAW
Q2G2U8	MNHA2_STAA8
A6U102	MRAY_STAA2
Q5HRB1	MNHB2_STAEQ
B7I8R1	MTGA_ACIB5
B7MW36	MSRQ_ECO81
B4EZ47	NUON_PROMH
A7NPD9	NUOK_ROSCS
Q83IH7	OPGB_SHIFL
A7HZV8	NUOK_CAMHC
Q81K10	NUON_BACAN
B7MXV8	NUOK_ECO81
Q0DJC5	OST1A_ORYSJ
Q96DL1	NXPE2_HUMAN
Q6ENU6	PETL_SACOF
Q86VZ1	P2RY8_HUMAN
Q30ST6	PLSY_SULDN
P43842	PNTA_HAEIN
Q5NDE4	PMGT2_TAKRU
Q8NE79	POPD1_HUMAN
Q99IE6	POLS_RUBVO
A0A1E1FFM3	PRHB_PENBI
P31095	PSBH_PROHO
Q1XD97	PSBF_PYRYE
P58583	PSAK1_NOSS1
P51370	PSAK_PORPU
O04006	PSAH_BRACM
B8HVD7	PSBE_CYAP4
P20143	PSAH_HORVU
Q32RH5	PSAJ_ZYGCR
P61012	PPLA_CANLF
P31590	PSAM_MARPO
A0T0C4	PSBX_PHATC
B1WR29	PSBX_CROS5
H2L0G5	PTC3_CAEEL
Q99X29	PTXBC_STAAM
P39816	PTW3C_BACSU
P0DUK3	PSPC_PENSO
P40100	PUG1_YEAST
P52166	PSN_CAEEL
Q6FIN8	PUP1_CANGA
P69801	PTNC_ECOLI
Q90ZE4	PSN2_DANRE
Q1CC26	PSIE_YERPA
P9WG11	PSTA1_MYCTU
Q9SZY4	PTR27_ARATH
Q5ABC5	PSD1_CANAL
Q2JS37	PSBJ_SYNJA
P0A0J9	QACA_STAAU
Q8FNR1	QCRA_COREF
O35435	PYRD_MOUSE
Q54GD8	PX24C_DICDI
O72157	RDRP_SBMVA
Q2HXK9	RBOHD_SOLTU
Q865S0	RCAS1_CANLF
O81210	RBOHC_ARATH
Q6J2K5	RBOHB_ORYSI
Q7S455	RCF1_NEUCR
Q5B6J9	RCF1_EMENI
Q8I4R2	RBP3_PLAF7
F4ICF4	RBL10_ARATH
P0C6V8	R1AB_BRV1
P0C6W0	R1AB_BC512
O88039	RAMA_STRCO
O36410	RIR2_ALHV1
P26405	RFBK_SALTY
Q9FH86	RLP57_ARATH
Q07829	RRT7_YEAST
D3YVE8	S35G2_MOUSE
Q14D33	RTP5_HUMAN
Q17QN9	S22AG_BOVIN
A2AVZ9	S43A3_MOUSE
Q9M1I6	SDP1L_ARATH
Q9Y6R1	S4A4_HUMAN
A0A1B4XBH1	SDNF_SORAA
A8ABD7	SECG_IGNH4
Q870W0	SC61A_NEUCR
O26936	SECF_METTH
Q09108	SCF_CHICK
D0VWU4	SECE_AQUAE
Q4UNE6	SAM_RICFE
Q2IKX9	SECD_ANADE
P35498	SCN1A_HUMAN
C7NC37	SECD_LEPBD
Q9Y6X1	SERP1_HUMAN
Q8VYI1	SBH1_ARATH
Q6FWT0	SEC22_CANGA
P14906	SEC63_YEAST
O35899	SC6A4_CAVPO
Q75D26	SEC62_ASHGO
Q5AI21	SEC62_CANAL
F2QF13	SECY2_STROU
A0JPH4	SCAP_XENLA
A3LWM9	SEY1_PICST
Q8VZ10	SOQ1_ARATH
B2RFN2	SNMP2_HELVI
Q54JB1	SI139_DICDI
B5XQW2	SOTB_KLEP3
P61645	SIA8D_PANTR
Q4ZJI4	SL9B1_HUMAN
Q9EPR5	SORC2_MOUSE
Q6CZ44	SOTB_PECAS
Q701R1	SIAT2_XENTR
Q5EA43	SFXN2_BOVIN
Q95JR4	SMCO2_MACFA
O08597	SGCG_MESAU
G1QDE8	SIM12_MYOLU
E1BAR0	SMIM5_BOVIN
Q6FLL2	SKG1_CANGA
Q28F36	SMAGP_XENTR
E3RIP0	SHO1_PYRTT
B4DS77	SHSA9_HUMAN
Q3SZU5	SPCS3_BOVIN
Q9SFG0	STP6_ARATH
Q54R45	SSRA_DICDI
P30872	SSR1_HUMAN
Q54VI6	SSRB_DICDI
Q09212	SRA9_CAEEL
Q08749	TIM18_YEAST
P59670	TIM17_NEUCR
Q5T9Z0	TEDM1_HUMAN
Q8VYE2	TIM50_ARATH
B7NJY3	TDCC_ECO7I
Q65164	TPRT_ASFB7
O95259	KCNH1_HUMAN
P54506	LEPW_BACSU
A5E4Z8	KAR5_LODEL
A4K2S2	KCNS1_LEMCA
A6ZMC4	KAR5_YEAS7
Q03XG1	KUP_LEUMM
B3WA65	KUP_LACCB
P0ACV2	LPXP_ECOLI
A4IM26	LSPA_GEOTN
O43300	LRRT2_HUMAN
C4LD11	LSPA_TOLAT
Q7Z6M3	MILR1_HUMAN
Q09325	MGAT1_RAT
Q62875	MILR1_RAT
G4N2A8	MFS1_MAGO7
Q6H641	MHX2_ORYSJ
Q0KHY3	MESH_DROME
Q9N4K0	MIC10_CAEEL
Q8D2U8	MSBA_WIGBR
Q56A55	MITOS_DANRE
P38335	MTC4_YEAST
Q8CIQ6	MTR1B_MOUSE
Q6LWY8	MTRG_METMP
Q60878	OL140_MOUSE
P04950	OPS3_DROME
B6IZ55	NUOK_COXB2
P34669	OST3_CAEEL
C0QR89	NUOK_PERMH
A7HY36	NUON_PARL1
P67559	OPGC_ECOL6
O81208	OHP1_ARATH
C1A8Y1	NUON_GEMAT
Q95155	OLF2_CANLF
Q47LF1	NUOH_THEFY
B9L175	NUOK_THERP
Q9SX26	PCR12_ARATH
P44963	PANF_HAEIN
Q5HZQ9	PCX4_XENLA
Q96RD7	PANX1_HUMAN
P0A0Z6	PBPA_NEIMB
A0QNG3	PBPA_MYCS2
Q9UN66	PCDB8_HUMAN
P25580	PBN1_YEAST
P39793	PBPA_BACSU
Q0V6Q0	PHMH_PHANO
Q0V8N6	P3_BOVIN
B4NE96	PGAM5_DROWI
Q7YRH6	PEMT_BOVIN
B1WU77	PETM_CROS5
Q83R47	PGSA_SHIFL
O15547	P2RX6_HUMAN
Q8GX23	PERK5_ARATH
B9KDD4	PGLB_CAMLR
Q9FZ59	PEPR2_ARATH
Q29RT8	PLPR2_BOVIN
P59256	PLSY_THEEB
Q558Y6	PKS14_DICDI
C7GQI9	PFF1_YEAS2
Q3E8Z8	PME28_ARATH
Q6W8W5	POL1_ARMVN
Q5VP70	PIN3A_ORYSJ
Q9S7Z8	PIN3_ARATH
Q9YJU5	POL1_BPMV
Q8L7Q7	PME64_ARATH
Q72JC4	PILA1_THET2
A0A142I5B9	POLG_ZIKVK
Q074N0	POLG_YEFVE
Q8C2R7	PIGM_MOUSE
A3DCG3	RSGI4_HUNT2
A0PNM3	RSKA_MYCUA
H8F2P5	RSMAF_MYCTE
P46187	RSEC_ECOLI
P65082	RSDA_MYCBO
Q4VBI7	STX18_DANRE
Q5VU36	S31A5_HUMAN
Q8R1T4	S35A3_MOUSE
E7QJS8	TDA7_YEASZ
A0A1B0GUW6	SPEM3_HUMAN
Q70JP0	SLDB_GLUOX
Q91WV7	SLC31_MOUSE
O76735	SNG1_CAEEL
O94991	SLIK5_HUMAN
E0W3E3	SNMP1_PEDHC
Q0P670	SPEM2_HUMAN
O02351	SNMP1_ANTPO
P22112	SH_MUMPM
F4I3V6	SHW1_ARATH
P53266	SHY1_YEAST
O88307	SORL_MOUSE
P25191	SPIKE_CVBL9
Q8C0X2	SL9B1_MOUSE
Q1IB51	SOTB_PSEE4
Q54JA4	SIBD_DICDI
Q7ZWG9	SGMR1_DANRE
Q63965	SFXN1_RAT
A3EXD0	SPIKE_BCHK5
B5VHP4	SHO1_YEAS6
Q6FTC4	SHO1_CANGA
A7TZE6	SKIT1_MOUSE
B3DHW5	SHA9B_DANRE
A7XUX6	SKIT2_MOUSE
Q9ZHC7	SILP_SALTM
P0AGC7	SMP_ECOLI
A7XUY5	SKIT5_MOUSE
Q5XVI1	SINE1_ARATH
Q9MA44	SIPL5_ARATH
Q8R4Y4	STAB1_MOUSE
Q8TDW4	ST7L_HUMAN
Q9NRC1	ST7_HUMAN
Q9XX85	ST217_CAEEL
P39926	SSO2_YEAST
Q96JX3	SRAC1_HUMAN
Q95LV7	SUN3_MACFA
A8J6J0	SULT2_CHLRE
Q6BVY9	TIM50_DEBHA
Q758C9	TIM54_ASHGO
P44038	TAMA_HAEIN
Q07904	THI73_YEAST
Q17678	TIKI1_CAEEL
Q9FI39	THAD_ARATH
O13861	TCD_SCHPO
Q42797	TCMO_SOYBN
Q85WU2	TI214_PINKO
Q9WTS4	TEN1_MOUSE
F4ISL7	TI236_ARATH
Q8WWU5	TCP11_HUMAN
A0RIM4	TCYP_BACAH
O70281	TPST1_MOUSE
Q96NL1	TMM74_HUMAN
O52042	TONB_VIBCH
Q8BXJ9	TMM62_MOUSE
Q9BZD7	TMG3_HUMAN
Q5RCB6	TMG1_PONAB
P0DTU4	TRBR2_HUMAN
Q9NIW4	TRA2_CAERE
Q769F9	TMEDA_DICDI
Q28735	TMEDA_RABIT
Q9M9Z2	TPP2_ARATH
P50598	TOLQ_PSEAE
P28569	TRK1_SACUV
Q3V0Q7	TMPSC_MOUSE
Q9Y275	TN13B_HUMAN
Q6QA74	TM251_PIG
Q5BJD5	TM41B_HUMAN
A7TDX5	TPC1_VANPO
Q9Z0L0	TPBG_MOUSE
Q7TS55	TNF18_MOUSE
Q8NCS4	TM35B_HUMAN
Q6NYE7	TM192_DANRE
Q7ZY86	TM168_XENLA
Q5EA91	TM164_BOVIN
A6ZV78	TPC1_YEAS7
Q6IR55	TM129_XENLA
P50600	TOLA_PSEAE
Q8N661	TM86B_HUMAN
Q9NPI0	TM138_HUMAN
Q6AXS2	TM252_RAT
Q0II74	TM253_BOVIN
A5DRE8	TVP23_PICGU
Q9VPT5	PEX12_DROME
A5GMA2	PETM_SYNPW
Q9SYQ1	PHT18_ARATH
P0A404	PSAM_SYNEL
Q9LYQ4	PR1B6_ARATH
Q8AVI9	PORED_XENLA
Q5N555	PSBF_SYNP6
Q20EV3	PSAJ_OLTVI
P30395	PSBI_EUGGR
Q9BBR6	PSBF_LOTJA
B2Y1W9	PSAI_WELMI
Q32RL7	PSAI_ZYGCR
P44092	PPID_HAEIN
Q55330	PSAI_SYNY3
Q7YJX5	PSBZ_CALFG
A9B9C4	PSBX_PROM4
P48651	PTSS1_HUMAN
P22825	PTSBC_VIBAL
Q4G3C6	PSBZ_EMIHU
Q797S1	PTXBC_BACSU
A0A286LF01	PSIT2_PSICY
Q9XI74	PUMP3_ARATH
Q54CH8	PSIN_DICDI
P22666	PSBH_CHLRE
P42911	PTPD_ECOLI
Q2JLE8	PSBL_SYNJB
P0AGH9	PSTC_ECO57
P28827	PTPRM_HUMAN
B5R7S5	PSIE_SALG2
Q813A6	PSIE_BACCR
A5GIA7	PSBJ_SYNPW
P22545	PVDA_PLAKN
Q7A184	QOX4_STAAW
Q2FI18	QOX1_STAA3
P0AA54	QMCA_ECOL6
Q90372	QNR71_COTJA
P15151	PVR_HUMAN
Q01IH3	PX114_ORYSI
Q8XA47	QSEE_ECO57
P59382	PXMP4_RAT
Q0VCP2	PX11A_BOVIN
Q1MLH5	RGTD_RHIL3
C0LGF5	RGI5_ARATH
Q93ZR8	RRT2_ARATH
Q6R6I6	RXFP1_RAT
A1L272	S29A4_DANRE
A4IHW3	S35A4_XENTR
L0R6Q1	S35U4_HUMAN
P0CK97	S35E2_HUMAN
Q9UHW9	S12A6_HUMAN
Q8GWH5	RTNLT_ARATH
Q07782	S13A1_RAT
Q6A4L0	S22AD_MOUSE
Q70BM6	S22A8_PIG
Q9Y267	S22AE_HUMAN
Q2PG55	S6A13_MACFA
Q8N4F4	S22AO_HUMAN
A4QNX2	S247B_DANRE
Q9BZJ4	S2539_HUMAN
A6ZXL1	S2538_YEAS7
P31662	S6A17_RAT
Q9D687	S6A19_MOUSE
Q5RC98	S38AA_PONAB
E5AE43	RTA1_LEPMJ
Q5R8F6	RUSF1_PONAB
Q9SMP2	S61G3_ARATH
Q8AV57	SDK2_CHICK
P45287	SAPC_HAEIN
Q9ZNE7	SECE_VIBAL
P0A2J6	SAPC_SALTI
Q8KTB5	SECE_RICMO
Q85444	S3_DPIRV
C1BKZ7	S52A3_OSMMO
O78500	SECG_GUITH
Q9BY50	SC11C_HUMAN
A0A1B4XBH0	SDNE_SORAA
A1RVP5	SECG_PYRIL
O66505	SECG_AQUAE
A6QX24	SEC11_AJECN
Q9VBN7	SAMC_DROME
P35179	SC61G_YEAST
A0B9N5	SECG_METTP
Q08986	SAM3_YEAST
Q2YNM0	SECDF_BRUA2
O26937	SECD_METTH
Q9ZFF8	SECD_SALCH
Q7UCH6	SAFA_SHIFL
Q74L41	SECY2_LACJO
B3EWZ1	SAP1B_ACRMI
Q92H77	SECD_RICCN
O51356	SECE_BORBU
A0LCK9	SECD_MAGMM
Q9CBJ9	SECE_MYCLE
Q67YT8	RUS4_ARATH
Q91502	SC6A8_TORMA
Q08E08	SCN4B_BOVIN
Q8CMU8	SECY2_STAES
O15127	SCAM2_HUMAN
Q7A4P8	SDCS_STAAN
P33027	SETB_SALTY
Q1XDJ1	SECY_PYRYE
P25365	SED4_YEAST
Q64151	SEM4C_MOUSE
O08387	SECY_STAA8
Q9LR68	SCAM2_ARATH
P49977	SECY_STRLI
P33108	SECY_MICLU
Q5SHQ8	SECY_THET8
P61620	S61A1_MOUSE
Q99287	SEY1_YEAST
Q61180	SCNNA_MOUSE
P21138	SERA_ENTHI
P0AG14	SOHB_ECOLI
Q2KI76	SELS_BOVIN
G2TRR4	SPC1_SCHPO
P83362	SPCS1_CANLF
O55100	SNG1_MOUSE
Q00910	SO2A1_RAT
E1JI63	SNMP2_DROME
Q810B9	SLIK3_MOUSE
P0A1M8	SPAS_SHIFL
B3LI04	SPG1_YEAS1
Q54WZ5	SLOB2_DICDI
H2E7U0	SMTL3_BOTBR
B2VKI2	SOTB_ERWT9
Q9UJ37	SIA7B_HUMAN
Q07798	SPO75_YEAST
B1GT62	SLAB_ACIAM
Q9Y2E8	SL9A8_HUMAN
O95470	SGPL1_HUMAN
A7F1F4	SHO1_SCLS1
A7XV07	SKIT8_MOUSE
Q9ZHC9	SILA_SALTM
Q9P6K1	SFT2_SCHPO
P0DTC2	SPIKE_SARS2
Q8K190	SMDC1_MOUSE
P33336	SKN1_YEAST
A7TI28	SHO1_VANPO
Q8C3Q5	SHSA7_MOUSE
Q5FC79	SFXN5_CAEEL
P64744	SMASE_MYCBO
Q6NTJ7	SWET1_XENLA
O76689	SNF6_CAEEL
K7EJ46	SIM22_HUMAN
Q9BRV3	SWET1_HUMAN
P34994	SSR2_PIG
Q84WN3	SWT17_ARATH
Q9SV13	SUT31_ARATH
Q92537	SUSD6_HUMAN
O17822	SRD48_CAEEL
P46977	STT3A_HUMAN
O04722	SUT21_ARATH
Q09213	SRE1_CAEEL
O01608	SRD32_CAEEL
O62488	SRE27_CAEEL
Q96UB6	SSH4_NEUCR
A6S3E0	SSH4_BOTFB
Q8BG54	SPTC3_MOUSE
P46571	SRG2_CAEEL
P91409	STX4_CAEEL
Q4QKQ5	SSTT_HAEI8
Q9Z2I6	SV2C_RAT
P32850	STX1A_BOVIN
Q54G02	SPXS5_DICDI
A7SLZ2	STING_NEMVE
Q9JKK1	STX6_MOUSE
O15400	STX7_HUMAN
Q2R2B1	STLP5_ORYSJ
Q09206	SRA4_CAEEL
P39627	SPSG_BACSU
Q8IUH8	SPP2C_HUMAN
O94901	SUN1_HUMAN
F4JPE9	SUN5_ARATH
Q9U3P2	SYG2_CAEEL
P44985	THIP_HAEIN
Q6IEE6	T132E_MOUSE
F5BHA2	T19H_CATRO
Q9LY46	TBL29_ARATH
O60067	TAPT1_SCHPO
Q2T9Q1	TBC20_BOVIN
A9KYL4	TATB_SHEB9
B4S170	TATA_ALTMD
Q9UT37	TIM14_SCHPO
Q65675	TGB2_BNYVS
P87146	TIM22_SCHPO
A8LC88	NUON_FRASN
Q9PGI5	NUOK_XYLFA
Q057W3	NUON_BUCCC
A6NMZ5	O4C45_HUMAN
Q8NGJ6	O51A4_HUMAN
C1F223	NUON2_ACIC5
Q8NH90	O5AK2_HUMAN
B6ISX4	NUOH_RHOCS
B5Z8R5	NUOK_HELPG
P09169	OMPT_ECOLI
O93441	OPSD_GALML
Q01497	PEX3_PICAN
Q3ZBX1	PIGC_BOVIN
Q5WQY5	POLS_CHIKN
A0T0B4	PSAM_PHATC
Q6FMQ0	PPN1_CANGA
Q8MAV7	PSBE_CUSGR
P49473	PSBE_TRICV
Q9MS65	PSAM_EUGMU
Q99063	PRA1_USTHO
Q9M1L7	PRK3_ARATH
Q14FE7	PSAI_POPAL
P37082	PTRC_KLEPN
Q9JIG4	PPR3F_MOUSE
P36672	PTTBC_ECOLI
Q85G61	PSBY_CYAM1
P33024	PSUT_ECOLI
P54773	PSBS_SOLLC
Q0WP01	PTR9_ARATH
A0T0L7	PSBZ_PHATC
P73676	PSBY_SYNY3
Q2FK73	PTG3C_STAA3
Q4L9Y1	PTMCB_STAHJ
P32522	PT309_YEAST
Q2JQR6	PSBT_SYNJA
P24400	PTLCB_LACCA
Q9SX93	PUP19_ARATH
Q94494	PSIH_DICDI
Q3KNS1	PTHD3_HUMAN
P9WG07	PSTC1_MYCTU
Q46H51	PSBM_PROMT
Q8YXD6	PSBI_NOSS1
P0A627	PSTA2_MYCBO
P31077	PSRC_WOLSU
Q1PCQ8	PSD1_TOXGG
P60946	RBSU_STAAM
Q6FSW5	RCF1_CANGA
P51751	RCEM_PARPM
P11695	RCEL_CHLAA
A6ZM32	RCF1_YEAS7
O82756	RBL7_ARATH
Q5RFV4	R1441_DANRE
A5PJ65	RER1_BOVIN
Q1MJ95	RGTE_RHIL3
O75783	RHBL1_HUMAN
Q50862	RFBA_MYXXA
Q8NC24	RELL2_HUMAN
Q6FPE8	RFT1_CANGA
Q7TQP4	RL3R2_MOUSE
Q9SKK5	RLP20_ARATH
Q1JQC5	RMD3_BOVIN
Q5BIY5	RN145_XENLA
A0LLF4	RNY_SYNFM
B0S1D0	RNY_FINM2
A7I2Y9	RNY_CAMHC
P91390	RPN2_CAEEL
Q5HPQ5	RNY_STAEQ
Q1MQ71	RNY_LAWIP
Q9DBG6	RPN2_MOUSE
Q895I4	RNY_CLOTE
C4LEP4	RNFD_TOLAT
A3PRP7	RNFG_RHOS1
B7VLT3	RNFE_VIBA3
Q9ZU82	RPH1_ARATH
Q6R567	RMA1_CAPAN
Q9NS64	RPRM_HUMAN
Q9NQQ7	S35C2_HUMAN
Q5R831	S35B3_PONAB
Q91ZR7	S35A4_RAT
Q9M145	RTNLG_ARATH
A1YG32	S38A2_PANPA
Q9BZD2	S29A3_HUMAN
Q9ZU43	RTNLO_ARATH
A2AKQ0	S35D1_MOUSE
Q5R8M3	S35B4_PONAB
E4TJ18	SECD_CALNY
Q6FIY2	SEC12_CANGA
Q9HFC7	SC61B_YARLI
O33517	SECD_RHOCB
B0R382	SECE_HALS3
P0AG96	SECE_ECOLI
Q9CQD6	SARCO_MOUSE
Q9KGE8	SECE_BACHD
Q7VCH3	SECD_PROMA
Q2FUW2	SECY2_STAA8
B9LV21	SECE_HALLT
Q9HXI1	SECD_PSEAE
A5A6L6	SCN1B_PANTR
P23975	SC6A2_HUMAN
Q6BI99	SEC62_DEBHA
P33754	SEC66_YEAST
P93756	SD31_ARATH
F4IQV7	SCY2_ARATH
D3HAJ5	SECY2_STRM6
Q17QF8	SCAM5_BOVIN
P16336	SECY_BACSU
O35464	SEM6A_MOUSE
P9WGN2	SECY_MYCTO
P0DKI1	SDH32_ARATH
P54883	SEX3_MYCLE
A4I7K1	SEY1_LEIIN
A7S4N4	SERIC_NEMVE
Q8ILT5	SEY1_PLAF7
O13263	SCNNH_XENLA
Q15005	SPCS2_HUMAN
Q6ZMC9	SIG15_HUMAN
Q9SYH3	SPL2P_ARATH
A6QP84	SOAT_BOVIN
P13801	SP2G_BACSU
A7TFH0	SOP4_VANPO
Q92184	SIA7B_CHICK
Q07977	SIA8B_RAT
Q9H2Y9	SO5A1_HUMAN
Q9WUV2	SIA7C_MOUSE
P37594	SMVA_SALTY
Q92183	SIA7A_CHICK
Q17YP7	SOTB_HELAH
A2CER7	SPNS3_DANRE
Q5XGK0	SPNS1_XENLA
E7RAI2	SHO1_OGAPD
Q5U3Y7	SGMR2_RAT
A6QU86	SHE9_AJECN
A4D0T7	SIM30_HUMAN
Q008X4	SPIKE_WBV24
Q3UPR0	SHSA3_MOUSE
P38717	SIP3_YEAST
Q3V0X1	SMIM9_MOUSE
Q9Y3P8	SIT1_HUMAN
P13970	SRNB_ECOLI
Q92341	STR3_SCHPO
Q10LI8	SWT12_ORYSJ
Q6K4V2	SWET4_ORYSJ
A9YWR6	STR2_MEDTR
Q19474	SRD50_CAEEL
O17818	SRE37_CAEEL
Q9UUD1	SREBP_SCHPO
A1CNW8	SSH4_ASPCL
Q9VPT7	PGAP2_DROME
Q56ZZ7	PLST4_ARATH
Q49XE7	PLSY_STAS1
Q5MZZ8	PSAM_SYNP6
Q4V5R4	POLYP_DROME
P0AA47	PLAP_ECOLI
Q71KQ7	PSBH_COLOB
Q6JWV8	POPD2_DANRE
P48185	PSAM_CYAPA
B1WWA0	PSBZ_CROS5
Q85FY1	PSBZ_CYAM1
Q31KZ4	PSBZ_SYNE7
Q2JRR9	PSBX1_SYNJA
Q2JJZ7	PSBZ_SYNJB
Q9V0Y1	PSTOM_PYRAB
Q9XSD4	PTAFR_PIG
P48266	PSBX_CYAPA
P92276	PSBZ_CHLRE
P47315	PTG3C_MYCGE
P08722	PTV3B_ECOLI
P57635	PTM3C_BUCAI
Q8H184	PT106_ARATH
A0A0B5A051	PT1L_HUMLU
Q9TU31	PTH1R_CANLF
O32332	PTHC_CLOB8
A8G2X5	PSBT_PROM2
A8W3L1	PSBN_CUSOB
Q5N554	PSBL_SYNP6
P0AFN4	PSPC_ECO57
Q9C7U1	PTR25_ARATH
A7Z6Z1	PSIE_BACVZ
Q3E8X3	PTR52_ARATH
Q71KP0	PSBN_CHLAT
P14237	PSBK_CYAPA
Q9SX20	PTR18_ARATH
Q31CS9	PSBI_PROM9
A8SEB7	PSBJ_CERDE
P37299	QCR10_YEAST
P50493	PVDB_PLAKN
Q4L563	QOX3_STAHJ
Q5NDM9	RDRP_PNLV
Q03530	RCE1_YEAST
O81211	RBOHE_ARATH
P83936	RARD_STREX
Q8K0S5	R4RL1_MOUSE
Q52938	RKPI_RHIME
F4J9A8	RLP45_ARATH
P9WJ67	RSLA_MYCTU
A3Q5U1	RSKA_MYCSJ
Q7RTT9	S29A4_HUMAN
Q8C811	S35E2_MOUSE
F4JUU5	S2P_ARATH
A6NKG5	RTL1_HUMAN
Q99500	S1PR3_HUMAN
Q8LDS3	RTNLR_ARATH
Q9ESM7	SE1L1_MESAU
P9WGN5	SECG_MYCTU
P49461	SECY_TRICV
P39709	SEO1_YEAST
Q8BHJ6	SERC5_MOUSE
O74843	SIF1_SCHPO
Q9VCA9	SPCS3_DROME
O55101	SNG2_MOUSE
Q8NKG9	SLD1_LACK1
Q56023	SPAP_SALTI
Q49ZT3	TCAA_STAS1
P0A1M7	SPAR_SHISO
O43761	SNG3_HUMAN
Q9NYZ4	SIGL8_HUMAN
Q9CXL7	SNORC_MOUSE
P58511	SI11A_HUMAN
Q8HYW2	SO3A1_BOVIN
Q8TCY0	SI11B_HUMAN
Q9KR66	SIAM_VIBCH
Q54JA3	SIBE_DICDI
B6HN76	SORC_PENRW
Q9GZC8	SID1_CAEEL
Q9R0C9	SGMR1_RAT
P49600	SP2E_BACME
P33338	SLA2_YEAST
Q9VVW3	SFXN2_DROME
A7TZG1	SKI10_MOUSE
O43556	SGCE_HUMAN
D4DA58	SHO1_TRIVH
Q6BVC2	SHO1_DEBHA
C5MB30	SHO1_CANTT
Q8BT42	SMIM5_MOUSE
Q5BLC7	SHA9A_DANRE
P44087	SLAM1_HAEIN
Q3TS39	SIM33_MOUSE
A9JTJ0	SIM15_XENLA
A2VDV9	SMIM8_BOVIN
Q6L568	SWET5_ORYSJ
Q8CA71	SHSA4_MOUSE
P54128	SRG6_CAEEL
P56677	ST14_MOUSE
O17699	SRG47_CAEEL
O60279	SUSD5_HUMAN
Q19061	SRD59_CAEEL
P21521	SY65_DROME
P24507	SY63_DIPOM
Q10935	SRA33_CAEEL
Q17374	SUP10_CAEEL
O17185	SUP9_CAEEL
Q59Q43	SYM1_CANAL
P0CQ38	SYM1_CRYNJ
Q2MV57	TECT2_MOUSE
Q9VMH0	TECT_DROME
Q9ZDF2	TLCB_RICPR
Q99JT6	TLCD1_MOUSE
Q9SVU4	TET20_ARATH
Q9DA77	TEX29_MOUSE
Q5FVR0	TIMD2_RAT
Q5BQ04	TET16_ARATH
A0A2R9TD79	PEPT_YERP4
Q1RKM3	PGSA_RICBR
A6MVV7	PETL_RHDSA
Q7S7C5	PFA3_NEUCR
Q9UIW2	PLXA1_HUMAN
Q7U095	PKNH_MYCBO
Q9PQ85	PLSY_UREPA
Q99PR0	POMT1_RAT
Q5PQZ7	POPD1_DANRE
F1Q8R9	POMT2_DANRE
Q2JT51	PSAM_SYNJA
Q8W115	PR1A3_ARATH
Q5L3P4	RSIW_GEOKA
Q86WA9	S2611_HUMAN
Q5H9E4	S2553_HUMAN
P50443	S26A2_HUMAN
Q8R0C3	S26A8_MOUSE
O54699	S29A2_RAT
Q0WW17	RWA2_ARATH
A0JMG9	S35A4_DANRE
P18392	RSTB_ECOLI
Q8WMS0	S35A2_CANLF
B0K004	S35G3_RAT
Q4V8B1	S36A3_RAT
Q66J54	S226A_XENLA
P55131	RTX32_ACTPL
A6NKX4	S22AV_HUMAN
Q2KIV1	S22A9_BOVIN
Q91W10	S39A8_MOUSE
Q9QZ03	S39A1_MOUSE
Q08E40	S39AC_BOVIN
Q8K0H7	S45A3_MOUSE
Q96328	SAC8_ARATH
Q6P5F6	S39AA_MOUSE
Q8IVJ1	S41A1_HUMAN
Q8BWY7	S39AB_MOUSE
O67536	SECF_AQUAE
P35874	SECE_THEMA
Q9JL59	SCT1B_MOUSE
P60463	SECG_PYRHO
O83547	SECG_TREPA
O02228	SC5A7_CAEEL
D1AMK8	SECF_SEBTE
P0AFY5	SANA_SHIFL
Q9BRL7	SC22C_HUMAN
Q6NUK1	SCMC1_HUMAN
Q96BY9	SARAF_HUMAN
O77735	SCAM1_PIG
A3CM55	SECY2_STRSV
P38376	SECY_CORGL
A0A1U8QW16	SDGD_EMENI
A7ERA6	SEY1_SCLS1
O95473	SNG4_HUMAN
Q9MA96	SPC3A_ARATH
P22408	SPDB_STRLI
Q9JXM5	SLM2_NEIMB
Q2Y2M0	SH_AMPV1
Q9UQ90	SPG7_HUMAN
Q8FMF7	SPEE_COREF
Q71MB6	SO4C1_RAT
Q03720	SLO_DROME
Q7TY95	SPEE_MYCBO
Q4E4I4	SLS11_TRYCC
Q9D232	SPNS3_MOUSE
Q969X2	SIA7F_HUMAN
Q4QP52	SOTB_HAEI8
F4IKF6	SPNS3_ARATH
Q4R763	SMS2_MACFA
P48763	SL9A2_RAT
B3A0M2	SLS4_TRYBB
Q701R2	SIAT2_DANRE
P23126	SM25_SCHMA
Q09730	SFT1_SCHPO
Q8BX51	SGCZ_MOUSE
Q5RF07	SIM14_PONAB
Q04172	SHE9_YEAST
P22215	SLY41_YEAST
Q5U3Y5	SFT2A_RAT
P34272	SL173_CAEEL
Q6FK33	SHE9_CANGA
Q86T20	SIM29_HUMAN
Q53P98	SIPL2_ORYSJ
Q3T0A9	SHSA5_BOVIN
Q8L7R8	STP3_ARATH
Q4G0T1	SRCRM_HUMAN
Q94LW6	SUT35_ARATH
Q69JW3	SUT5_ORYSJ
O62266	SRE31_CAEEL
P0DKJ5	SWT15_VITVI
Q54NM9	STT3_DICDI
Q6YK44	SUT4_ORYSJ
Q20249	SRE8_CAEEL
O62489	SRE26_CAEEL
O17823	SRD44_CAEEL
Q24547	STX1A_DROME
H2KZU7	SVH2_CAEEL
Q9Z2Q7	STX8_RAT
Q1JP63	SVOP_BOVIN
P31377	STX8_YEAST
F4I8I0	SUN4_ARATH
Q09209	SRA7_CAEEL
Q17QN8	SPRNG_BOVIN
Q92356	SYB1_SCHPO
Q5BK49	TACT_RAT
Q8BGN8	SYNPR_MOUSE
Q5QNP2	TA13C_DANRE
B7IV78	TATA_BACC2
Q6XYQ8	SYT10_HUMAN
B9KCX1	TATA_CAMLR
Q31E61	TATA_HYDCU
Q5QD23	TAAR5_RAT
A6NJY4	T238L_HUMAN
A0JMW6	T214A_XENLA
Q9PNB9	TATA_CAMJE
Q2YAV4	TATA_NITMU
A4XPM2	TATA_PSEMY
P47861	SYT5_RAT
Q2NWT8	TATA_SODGM
Q6GQT5	T151A_MOUSE
Q646F0	T2R39_PAPHA
B8ELH2	TATA_METSB
Q1CUB8	TATB_HELPH
O44477	T17B1_CAEEL
Q2G9D3	TATB_NOVAD
F4K5K4	TBL5_ARATH
Q02EU8	TATB_PSEAB
P38967	TAT2_YEAST
Q00478	TGB3_CMVSI
Q9USM7	TIM23_SCHPO
O05522	TATAY_BACSU
Q9UP52	TFR2_HUMAN
A2RI47	THIT_LACLM
P29481	TCPC_VIBCH
Q57523	TAMB_HAEIN
O24381	TLC1_SOLTU
I1FQB6	TIKI1_AMPQE
Q8BGN6	TMG4_MOUSE
Q9P0U1	TOM7_HUMAN
Q96HE8	TMM80_HUMAN
Q67ES9	TR104_RAT
Q8BX43	TR19L_MOUSE
Q8WW62	TMED6_HUMAN
P0ABU9	TOLQ_ECOLI
Q12612	TRI4_FUSSP
Q8N4H5	TOM5_HUMAN
P27512	TNR5_MOUSE
P02930	TOLC_ECOLI
E7DNB6	TMP_BPDP1
P47946	TRK1_SCHPO
Q6DFM9	TOM20_XENTR
Q9ER62	TNR22_MOUSE
P0DTU3	TRAR2_HUMAN
A0A0U1RQ45	TM275_MOUSE
Q8BXN9	TM87A_MOUSE
Q8XB33	TNAB_ECO57
Q28GF8	TM205_XENTR
P50592	TNF10_MOUSE
Q03322	TLG1_YEAST
Q8BRG8	TM209_MOUSE
E7FFT2	TMC2A_DANRE
Q4V8S3	TM242_DANRE
A9JSM3	TM238_MOUSE
Q66JC0	TM138_XENTR
Q75JB5	TM14_DICDI
Q6CTK9	TVP23_KLULA
Q61056	TRPC1_MOUSE
Q5APC0	TVP18_CANAL
Q9CDM7	UPPP_LACLA
Q2G3F4	UPPP_NOVAD
Q04SA1	UPPP_LEPBJ
Q8NGF3	O51D1_HUMAN
P45971	OST48_CAEEL
B6ISW8	NUON_RHOCS
B4P417	OST4_DROYA
Q8VF12	OL495_MOUSE
Q9HW50	OLSA_PSEAE
A9B488	NUON2_HERA2
Q1IS52	NUON1_KORVE
B7JGL8	NUOK_BACC0
O94084	OPI9_YEAST
P85410	OMP5_HAEPR
A6WMM7	OPGH_SHEB8
Q8VFL5	O1030_MOUSE
O48528	OP163_ARATH
Q8NGS8	O13C5_HUMAN
Q9PMA3	NUOH_CAMJE
Q06144	ORM2_YEAST
A0A0D3MU35	ORGRE_CUCME
Q8VYD8	ORLIK_ARATH
Q8NGE3	O10P1_HUMAN
Q8NGT2	O13J1_HUMAN
Q5TZ20	OR2G6_HUMAN
Q8NGR8	OR1L8_HUMAN
Q8NGB6	OR4M2_HUMAN
Q3B4V9	NUOH_PELLD
P81912	OR23A_DROME
B4RCM1	NUOH_PHEZH
Q9TUA7	OR1A1_PANTR
Q8N138	ORML3_HUMAN
Q8NGG7	OR8A1_HUMAN
P81919	OR46A_DROME
Q7Z8R5	PALI_YARLI
Q52E66	PALH_MAGO7
Q9JJE4	PAQR4_MOUSE
Q69SA9	PDI54_ORYSJ
Q4V8A1	PCT2B_RAT
Q9EP73	PD1L1_MOUSE
Q3MDY0	PCXA_TRIV2
Q96JQ0	PCD16_HUMAN
Q1KZ54	P24_CILVC
O71196	P4_GLRV3
A0A140NFA3	PHNE_ECOBD
Q32RH7	PETL_ZYGCR
Q02969	PEX25_YEAST
A0T0A7	PETM_PHATC
Q66J01	PGAP1_XENLA
A6BM21	PETL_GNEPA
P34979	PE2R3_BOVIN
Q9MUN4	PETL_MESVI
Q84TU6	PETD_EUGGR
Q20EX5	PETL_OLTVI
P69400	PETL_PINTH
Q870V7	PNS1_NEUCR
Q5M0R8	PLSY_STRT1
Q7V129	PETG_PROMP
Q3UH93	PLXD1_MOUSE
Q17428	PORED_CAEEL
Q19VC7	PSBD_CHLAT
Q8R3U1	PLAT3_MOUSE
Q9S9U3	RLP53_ARATH
Q8RX63	RLP31_ARATH
Q06502	RPOA_LDVC
Q12530	RMP1_YEAST
A0L5J3	RNY_MAGMM
Q0RDW7	RNY_FRAAA
O25455	RNY_HELPY
Q08B84	RN19B_XENLA
A0KLJ5	RNFD_AERHH
Q24488	ROR1_DROME
Q5SPX3	RN215_MOUSE
Q8B912	RPOA_PRRSB
Q0HIH5	RNFE_SHESM
P08922	ROS1_HUMAN
M1C5M7	RPH1_SOLTU
P93030	RMA2_ARATH
Q8MXJ9	S35B2_CAEEL
O70622	RTN2_MOUSE
Q99PL8	S19A3_MOUSE
Q63488	S20A2_RAT
P55129	RTX12_ACTPL
Q86VW1	S22AG_HUMAN
Q9H015	S22A4_HUMAN
Q499U1	S2538_RAT
Q9MZD1	S17A5_SHEEP
Q9BSK2	S2533_HUMAN
P46029	S15A2_RABIT
Q3U1J0	S38A5_MOUSE
Q99K24	S39A3_MOUSE
Q86VL8	S47A2_HUMAN
Q503P5	S49A3_DANRE
Q8CE47	S49A3_MOUSE
A0A1B4XBH8	SDNH_SORAA
Q9NTJ5	SAC1_HUMAN
Q8W4E7	S40A3_ARATH
P51274	SECG_PORPU
Q5HR29	SAES_STAEQ
P58191	SECE_SACS2
A0A1B4XBJ9	SDNB_SORAA
Q18FQ7	SECF_HALWD
Q0W4K2	SECG_METAR
Q9P8E3	SC61A_CANAL
E7KDY6	SEC11_YEASA
G5EBF1	SAX3_CAEEL
O43043	SCAP_SCHPO
B0D0N9	SEY1_LACBS
P49416	SDC4_CHICK
Q85FU6	SECY_CYAM1
A0A0C5Q309	SCD1_TACFU
Q4G351	SECY_EMIHU
P0CQ47	SEY1_CRYNB
O74882	SDH3_SCHPO
Q93Y07	SFR2_ARATH
Q13530	SERC3_HUMAN
Q09877	SIF3_SCHPO
Q6BPD6	SPC3_DEBHA
E5EZW7	SNMP1_OSTFU
Q28623	SLMAP_RABIT
Q86UG4	SO6A1_HUMAN
Q04398	SPG3_YEAST
Q9GMU6	SO1C1_MACFA
Q11205	SIA4B_RAT
P07373	SP5E_BACSU
P15907	SIAT1_HUMAN
P05135	SPIKE_IBV6
Q02385	SPIKE_CVMJC
Q3LZX1	SPIKE_BCHK3
Q9D780	SLAF9_MOUSE
Q6UJY2	SL9C1_MOUSE
Q5BKR2	SL9B2_MOUSE
E6RET3	SHO1_CRYGW
P43682	SFT1_YEAST
Q9ZHD4	SILS_SALTM
Q12078	SMF3_YEAST
Q16586	SGCA_HUMAN
Q9Y876	SHR3_SCHPO
P82347	SGCD_MOUSE
Q8VYF9	SRGT1_ARATH
Q5SNQ7	SRAC1_DANRE
Q9SRV7	SY131_ARATH
O14142	SYM1_SCHPO
Q5FA49	TATA_NEIG1
Q1AUL2	TATA_RUBXD
Q8C1E7	TACAN_MOUSE
B2UEE1	TATA_RALPJ
Q8C2L6	T161B_MOUSE
Q645V4	T2R30_PONPY
B0T1Q6	TATB_CAUSK
Q645T9	T2R42_MACMU
Q0VM99	TATB_ALCBS
Q646F2	T2R40_PAPHA
Q5YQF7	TATB_NOCFA
Q2AB83	T2R40_CHICK
F4K5L5	TBL16_ARATH
A4G9I1	TATB_HERAR
Q6AYA5	T106B_RAT
A6NGB0	T191C_HUMAN
Q9QZE9	T150A_RAT
Q3BMG1	TATA_XANC5
Q9PFU3	TATA_XYLFA
P59551	T2R60_HUMAN
P27333	TGB3_LSV
Q6CNW2	TIM14_KLULA
Q75A73	TIM50_ASHGO
A1EC31	TDIF_ZINVI
D2TN57	TAMB_CITRI
Q9FN51	TET12_ARATH
A8WGS4	TLCD2_DANRE
Q6P726	TMM19_RAT
Q9QY73	TMM59_MOUSE
Q495A1	TIGIT_HUMAN
Q9ET35	TR13B_MOUSE
Q969K7	TMM54_HUMAN
Q5A302	TMEDA_CANAL
Q3V009	TMED1_MOUSE
P18475	TORSO_DROME
B4LYB8	TMEDE_DROVI
Q5ZMD4	TRI59_CHICK
P50284	TNR3_MOUSE
Q9XIA7	TOM6_ARATH
C1C6F1	EZRA_STRP7
Q8DTQ3	EZRA_STRMU
Q6GFZ0	EZRA_STAAR
P10229	EV45_HHV11
Q02731	EXOY_RHIME
Q7TNT2	FACR2_MOUSE
O75844	FACE1_HUMAN
P0ABV3	EXBD_ECOL6
Q05606	EXBD_PSEPU
P72202	EXBB_MANHA
P72942	EXBD_SYNY3
Q5RAG2	ESYT1_PONAB
Q9ZK83	EXBL1_HELPJ
Q8WQA4	EXC4_CAEEL
P43009	EXBD_HAEIN
Q9Y169	EXT2_DROME
B0RLE8	EXBD2_XANCB
P72941	EXBL2_SYNY3
O67694	EXBD_AQUAE
P72604	EXBL3_SYNY3
Q9ZK84	EXDL1_HELPJ
Q9UBU6	FA8A1_HUMAN
Q5F3L3	F234B_CHICK
P39704	ERP2_YEAST
O18735	ERBB2_CANLF
Q7A7S3	ESAA_STAAN
P03726	EXLYS_BPT7
Q59QL0	ERFB_CANAL
P0C053	ESSB_STAAE
Q83VR1	EPSH_METS1
P71052	EPSC_BACSU
P68434	ERG3_MYCBO
Q9P6K6	ERV14_SCHPO
Q9CR89	ERGI2_MOUSE
P58594	EPSE_RALSO
Q6UW88	EPGN_HUMAN
P10955	FIXL_RHIME
O04478	GUN7_ARATH
P25340	ERG4_YEAST
P0C1J5	FKB2B_RHIO9
P0A565	ESXA_MYCBO
P77733	FOCB_ECOLI
P97464	EXT1_MOUSE
Q8R507	FKTN_MOUSE
Q7WD76	FTSB_BORBR
Q23424	FZO1_CAEEL
P42513	FPTB_PSEAE
Q47DI2	FTSB_DECAR
C6VKW6	FTSH_LACPJ
P22083	FUT4_HUMAN
Q67T82	FTSH2_SYMTH
P12572	FUS_NDVA
B7J0N5	FTSH_BORBZ
C7MC16	FTSH_BRAFD
A1WYU4	FTSW_HALHL
D2QZ34	FTSH_PIRSD
P61315	G3ST3_MOUSE
Q9BRQ8	FSP1_HUMAN
Q86SF2	GALT7_HUMAN
Q9JU31	FTSK1_NEIMA
Q54P68	FSLA_DICDI
Q9KA95	FTSK_BACHD
Q9KNS3	FRDC_VIBCH
Q9CP59	FRDD_PASMU
P0DOS7	G9_VAR67
A9WG67	FTSQ_CHLAA
Q1RK79	FTSK_RICBR
Q10472	GALT1_HUMAN
P67638	FRDC_SALTY
Q8F1W7	FTSK_LEPIN
P13293	GJ_HHV2H
P45067	FTSQ_HAEIN
P92916	GFT_ALLCE
Q55472	GGTC_SYNY3
P23336	GGTA1_MOUSE
Q6NSU3	GL8D1_MOUSE
Q9UJ14	GGT7_HUMAN
A5DSM4	GET2_LODEL
Q9M8J2	GATL4_ARATH
Q1BYA7	GLK_BURCA
Q8WWB7	GLMP_HUMAN
P89053	GB_RHCM6
P36319	GB_HHV6G
Q758X6	GEM1_ASHGO
F4K4R6	GEX2_ARATH
Q10029	GCY2_CAEEL
Q9J3M8	GE_VZVO
Q93N70	GERLA_BACCE
P07359	GP1BA_HUMAN
B5X1G3	GPHR_SALSA
Q80WT4	GP176_MOUSE
Q6NMM1	GOT1_ARATH
O60950	GOL_DICDI
Q5UAW9	GP157_HUMAN
Q04785	GP1BB_PAPCY
A8XLW0	GOSR1_CAEBR
Q06885	GP10_DICDI
B7NMI8	GLPG_ECO7I
Q9C5V5	GLR28_ARATH
Q7XP59	GLR31_ORYSJ
Q9GJS9	GLRB_BOVIN
Q9LFN8	GLR26_ARATH
Q2NQH3	GLPG_SODGM
S3DQN8	GLOP_GLAL2
Q6IRC8	GPX8A_XENLA
P41265	GP_PUUMK
P09612	GP_BUNL7
P0AEQ8	GLNP_ECO57
P58953	GR22E_DROME
P58955	GR36A_DROME
P41083	GLNP_RICPR
Q7PMG3	GR22_ANOGA
P58985	GR59D_DROME
Q5RDQ8	GRM7_PONAB
Q68EF4	GRM4_MOUSE
Q911P0	GLYC_WWAVU
Q9LY09	GRP17_ARATH
P09991	GLYC_LYCVA
P45776	GSPJ_VIBCH
Q9FFN2	GLYT3_ARATH
P24689	GSPJ_DICCH
P07923	GLYCO_IHNVR
O94661	GYP10_SCHPO
P0DON8	H7_VARV
Q9JKA8	HCN3_RAT
Q01564	GSPC2_DICD3
P13847	HBSAG_HHBV
P31868	HBSAG_HBVC1
P0A2I9	HISQ_SALTY
A2RI97	HISP_LACLM
Q5ADN8	HUT1_CANAL
Q6C4X5	HUT1_YARLI
Q9F2V2	HTPX2_STRCO
Q6PHB0	I20RA_MOUSE
Q7T2L7	I17RD_CHICK
O12947	ICMT_XENLA
Q6CQW1	IRC22_KLULA
P0DPS6	INCG_CHLTR
P38484	INGR2_HUMAN
Q80XH2	IMPG2_MOUSE
Q3UV16	IPIL2_MOUSE
Q9VYF2	IMPA3_DROME
Q99393	IZH4_YEAST
P91799	IM25_SCHJA
P21083	J5_VACCC
Q8IYV9	IZUM1_HUMAN
Q5Z9I2	IMCL1_ORYSJ
O34718	IOLT_BACSU
Q0IIL4	KISHB_BOVIN
Q0BK20	KDPA_FRATO
P0A334	KCSA_STRLI
Q8TBQ9	KISHA_HUMAN
Q0ZAH7	KEFB_ALKAM
Q1DFX4	KDPC_MYXXD
B0XMZ5	LCL3_ASPFC
Q15842	KCNJ8_HUMAN
B7JBL0	KUP_ACIF2
P37608	LCN3_LACLL
P0A3G6	LCND_LACLC
A8ILJ2	KUP_AZOC5
Q2YCL2	KUP_NITMU
Q9ER26	KCNS2_RAT
Q6GV12	KDSR_MOUSE
Q3LS21	KCNK9_MOUSE
Q7FAZ3	LERK1_ORYSJ
Q3K8Y4	KDPA_PSEPF
P0CE14	KDTA_CHLTR
O66627	LGT_AQUAE
Q8UDB4	LGT_AGRFC
P91927	LETM1_DROME
B5FA52	LGT_ALIFM
C3LED1	LGT_BACAC
P35109	LHB4_RHOPA
P95654	LHB2_RHOSU
O32081	KTRB_BACSU
Q09621	LACT2_CAEEL
Q7Y228	LAMP1_ARATH
Q94CA0	LAZH1_ARATH
Q5BPZ5	LAZH2_ARATH
A0KG40	LSPA_AERHH
Q824E2	LSPA_CHLCV
Q7VQK9	LSPA_BLOFL
A7H688	LSPA_ANADF
Q86VZ4	LRP11_HUMAN
P0ADC5	LOLC_ECO57
O83943	LSPA_TREPA
Q8N386	LRC25_HUMAN
A5F8Z4	LSPA_VIBC3
Q8BHA1	LRC24_MOUSE
Q5HJB4	LRGA_STAAC
Q9SYC8	LPAT3_ARATH
C3LUP2	LIFO_VIBCM
Q8L4Y2	LPAT4_ARATH
Q86I81	MCFI_DICDI
B7MIK6	MDTH_ECO45
Q93DY8	MAMQ_MAGGM
Q2W8R8	MAMF_MAGSA
Q6NE56	MAMN_MAGGM
P75826	LYSO_ECOLI
Q2W8P5	MAMT_MAGSA
O13920	MDM28_SCHPO
A0A095C325	MDR1_CRYGR
P0CR34	MKAR_CRYNJ
Q9HDX4	MFC1_SCHPO
Q7SZQ4	MFFB_DANRE
Q1JQC1	MFSD1_BOVIN
P38361	PHO89_YEAST
Q55500	PLQA_SYNY3
O31785	PKSS_BACSU
Q7SCY6	PFA4_NEUCR
B8GXA0	PODJ_CAUVN
Q04941	PLP2_HUMAN
P13025	POL1_GCMV
A2XWN6	POED1_ORYSI
Q9HV31	PMRB_PSEAE
B2SY66	PLSY_PARPJ
Q6A8U1	PIPS_CUTAK
B1MCK4	PIPS_MYCA9
B2HM76	PIPS_MYCMM
Q9M7K4	POT5_ARATH
Q46JD9	PLSY_PROMT
Q15X19	PLSY_PSEA6
P33555	PPDA_CLOPE
Q4ZMF5	PLSY_PSEU2
P9WI49	PPE01_MYCTU
Q3UNN8	PLD5_MOUSE
G3XD43	PILE_PSEAE
Q80S27	POLS_MIDDV
Q6C4Q0	PRM10_YARLI
Q8TBF5	PIGX_HUMAN
Q3ALM2	PSAM_SYNSC
Q9C9H7	RLP12_ARATH
A6Q3V4	RNY_NITSB
Q6ZMZ0	RN19B_HUMAN
Q9BY78	RNF26_HUMAN
Q03AP9	RNY_LACP3
B1ZQ93	RNY_OPITP
P0DPR2	RNF43_XENTR
A9R803	RODZ_YERPG
B8D8R9	RNFE_BUCA5
Q57020	RNFE_HAEIN
Q6CFU5	ROT1_YARLI
Q8KA19	RNFD_BUCAP
Q89AW6	RNFG_BUCBP
B7UVW9	RNFG_PSEA8
Q6ZUB1	S31E1_HUMAN
Q90X48	S35A5_DANRE
Q8GP19	RSSA_SERMA
Q7YRU6	S12A7_RABIT
Q7SXP0	S22BB_DANRE
Q60850	S23A3_MOUSE
Q1ECW7	S247A_DANRE
Q6DFK0	S38A9_XENLA
Q9DCP2	S38A3_MOUSE
Q5RE87	S38A4_PONAB
Q6ZMH5	S39A5_HUMAN
A7KAU3	S47A2_RABIT
Q8BYR8	S41A2_MOUSE
Q80XM9	S66A2_MOUSE
P15400	SACX_BACSU
E9Q8Q8	SACA6_MOUSE
Q9HV52	SECG_PSEAE
A1L1P9	S47A1_DANRE
P36253	SECE_STACT
Q4UNA3	SECG_RICFE
A0LCK8	SECF_MAGMM
Q5HIE0	SECE_STAAC
A4YJ27	SECG_METS5
P60461	SECG_METTH
Q5U680	SAMC_MOUSE
E1RHR2	SECF_METP4
P0AG94	SECF_ECOL6
Q55CW2	SAMKC_DICDI
Q5A869	SEC11_CANAL
B5YIG9	SECD_THEYD
D8MEB8	SECY2_LEUGG
O83425	SECD_TREPA
O32047	SECDF_BACSU
P9WGP1	SECD_MYCTU
Q53955	SECD_STRCO
Q8SRW9	SC61G_ENCCU
Q7ZYD5	SCMC2_XENLA
A4YH85	SECE_METS5
Q6C880	SEC22_YARLI
Q8TWM4	SECD_METKA
P28573	SC6A7_RAT
P58295	SC6A5_RAT
Q8HZJ6	SDC4_PIG
P33671	SDC3_RAT
Q6ZH92	SDH31_ORYSJ
Q5EA85	SEM4A_BOVIN
Q4UMQ9	SECY_RICFE
Q942X4	SDH4_ORYSJ
P78283	SECY_VIBCH
Q5CL93	SEY1_CRYHO
B6K0N7	SEY1_SCHJY
A7TJY3	SEY1_VANPO
Q4XZY3	SEY1_PLACH
D0E0C2	SCNA1_PERAM
O97742	SCNNB_RABIT
P38343	SLM6_YEAST
Q99J94	SO1A6_MOUSE
P0C219	SLMAP_RAT
B5DF41	SNPH_RAT
Q6ZXA0	SIA8A_XENLA
Q965Q4	SMS3_CAEEL
P37873	SP2M_BACSU
Q94JS4	SMT3B_ARATH
P71044	SP2Q_BACSU
P69359	SH_HRSV1
O43173	SIA8C_HUMAN
Q6NMN6	SPNS1_ARATH
Q6CAC5	SHO1_YARLI
Q6FKI5	SMA2_CANGA
P36169	SKG1_YEAST
Q13291	SLAF1_HUMAN
A5E1V8	SHO1_LODEL
Q9I859	SMCO4_TAKRU
A7THM1	SHE9_VANPO
Q0VG18	SIM24_MOUSE
Q5AVI2	SHO1_EMENI
Q9C900	SINE3_ARATH
A0A1B0GW64	SIM33_HUMAN
Q9SW31	SINE4_ARATH
Q09837	SMP3_SCHPO
Q95ZY2	SRB3_CAEEL
Q4KM93	TM177_RAT
E7FEC4	SUSD4_DANRE
Q9D6K5	SYJ2B_MOUSE
Q7ZAK5	TACY_STRR6
Q925C0	SYT9_RAT
Q1CBF6	TATB_YERPA
Q9P1P4	TAAR3_HUMAN
A5FL65	TATA_FLAJ1
Q8IV01	SYT12_HUMAN
B6ETT4	SYT2_ARATH
Q5QD11	TAA7B_MOUSE
A3KNK1	TACAN_DANRE
Q646C6	TA2R9_PANTR
Q8NBV8	SYT8_HUMAN
Q6LVW7	TATA_PHOPR
Q4FQ61	TATA_PSYA2
P09758	TACD2_HUMAN
B2V6F7	TATA_SULSY
A5D7C9	T150C_BOVIN
Q57BC3	THIP_BRUAB
A7E2I7	T151B_DANRE
Q75GK3	TATA_ORYSJ
F6V1J6	T178B_XENTR
Q8IW70	T151B_HUMAN
P96499	TAGV_BACSU
P31549	THIP_ECOLI
Q23868	TAGC_DICDI
Q9FHM0	TBL17_ARATH
Q2IWG4	TATB_RHOP2
Q3UFJ6	T184A_MOUSE
Q498W5	T198B_DANRE
Q5PMJ0	PHOQ_SALPA
A7TRZ7	PRM1_VANPO
Q5H8A4	PIGG_HUMAN
P27200	PSBB_PROHO
Q6BKG0	PPN1_DEBHA
Q9JIG8	PRAF2_MOUSE
P0ADY2	PPID_ECOL6
Q9S7N7	PSAG_ARATH
B8HUV5	PSBY_CYAP4
B0BYW9	PSBX_ACAM1
A5GU84	PSBY_SYNR3
P23597	PRTE_DICCH
O32333	PTHB_CLOB8
Q9SJY5	PUMP5_ARATH
Q3ZJ27	PSBN_TUPAK
Q48269	PSS_HELPY
A0T0T9	PSBJ_THAPS
P46032	PTR2_ARATH
A9BDM3	PSBN_PROM4
Q81XB6	PSIE_BACAN
P42670	PUR8_STRAD
Q7TQ16	QCR8_RAT
O14200	PXA1_SCHPO
Q9DC11	PXDC2_MOUSE
O81209	RBOHA_ARATH
Q9SUT8	RBOHI_ARATH
P39838	RCSD_ECOLI
Q00799	RBP2_PLAVB
Q755H8	RBD2_ASHGO
L0T550	RIP2_MYCTU
Q28426	RHLC_GORGO
O42656	RIC1_SCHPO
H2DF88	RHVI2_ROSHC
Q5BL63	REEP4_XENTR
O83324	RFUD_TREPA
F4I2N7	RLK7_ARATH
Q7MAR9	RNY_WOLSU
O67622	RNY_AQUAE
Q1AW41	RNY_RUBXD
Q7NB09	RNY_MYCGA
Q1L8L6	RN19B_DANRE
Q6P5S7	RNK_HUMAN
H6LC30	RNFG_ACEWD
B6EGH4	RNFD_ALISL
C5BE26	RNFE_EDWI9
P38192	RRT1_YEAST
P53117	RRT6_YEAST
Q9SD42	RTH_ARATH
Q7TML3	S35F2_MOUSE
Q6ZQQ2	S31D1_HUMAN
A6QL92	S35F5_BOVIN
Q924A5	S36A1_RAT
Q04947	RTN1_YEAST
Q9NQC3	RTN4_HUMAN
P0CAT2	S238B_DANRE
P42557	S19A1_CRIGR
Q4PDL5	S2538_USTMA
Q8TBP6	S2540_HUMAN
A5D9W9	S2538_PICGU
B3EWY8	SAAR2_ACRMI
Q1KZG0	S39A4_BOVIN
O88575	S620B_MOUSE
A5D7H1	S39AD_BOVIN
P45286	SAPB_HAEIN
Q971I8	SECE_SULTO
O02858	SCD_PIG
B9LSC9	SECG_HALLT
A0A084API1	SAT11_STACB
Q4LE88	S45A2_PIG
O25847	SECG_HELPY
O83263	SECE_TREPA
P40075	SCS2_YEAST
Q3ZMH1	SC5A8_DANRE
Q9HGM4	SCS3_SCHPO
Q8WVN6	SCTM1_HUMAN
A0A0F6B506	SARA_SALT1
Q759W4	SEC11_ASHGO
P58198	SECE_AERPE
P53324	SAY1_YEAST
O29714	SECE_ARCFU
Q6CAG9	SEC11_YARLI
Q9FP13	SERL2_ORYSJ
Q01H84	SELN_XENTR
Q17330	SEM1A_CAEEL
P72179	SECY_PARDE
A2FJ32	SEY13_TRIVA
C0HJH4	SLCA_DROME
O46669	SCNAA_CANLF
P38072	SCO2_YEAST
Q6CMK7	SLD1_KLULA
Q7A3X6	TCAA_STAAN
Q5TF21	SOGA3_HUMAN
Q9M9H7	SOL1_ARATH
Q6IA17	SIGIR_HUMAN
D2A0H5	SNMP1_TRICA
Q9UTQ9	SPC2_SCHPO
P07577	SH_PIV5
P38247	SLM4_YEAST
Q8SS86	SPL2_ENCCU
Q8IW52	SLIK4_HUMAN
Q11200	SIA4A_CHICK
P49785	SP3AH_BACSU
P40867	SP5AB_BACSU
Q0Q466	SPIKE_BC512
Q7ZU13	SPNS1_DANRE
K9N5Q8	SPIKE_MERS1
O90304	SPIKE_BRV1
Q8SY72	SMCO4_DROME
Q0IFA9	SMCO4_AEDAE
Q6DFQ5	SGMR2_XENTR
Q5HZP7	SG196_XENLA
Q09JL7	SMCO4_ARGMO
Q6C7F7	SHE9_YARLI
Q96E16	SMI19_HUMAN
Q9H5K3	SG196_HUMAN
Q9BZL3	SMIM3_HUMAN
P0DOJ9	MT_POVM1
Q2T9W7	MSPD1_BOVIN
B7LHS1	MTGA_ECO55
Q8RZV7	MSP1_ORYSJ
Q9H3R2	MUC13_HUMAN
Q0VLR6	MTGA_ALCBS
Q10493	MU106_SCHPO
Q9GT50	MTH_DROYA
Q1QYT5	MTGA_CHRSD
Q6NCE7	MTGA_RHOPA
P87119	MU145_SCHPO
Q9Y800	MUG97_SCHPO
Q0P487	NB5R2_DANRE
O14931	NCTR3_HUMAN
Q8RWA7	NDADA_ARATH
P11127	P10_BPPH6
O34691	NAIP_BACSU
Q69ZQ1	MYORG_MOUSE
A7FG99	NANT_YERP3
A7MIS1	MZRA_CROS8
P0AFA4	NARX_SHIFL
Q4PGW7	NCB5R_USTMA
A0A1B0GTQ4	MYMX_HUMAN
Q9UHE5	NAT8_HUMAN
Q21JV7	NHAA1_SACD2
Q8NC67	NETO2_HUMAN
B6JP50	NHAA_HELP2
A0RMW2	NHAA1_CAMFF
Q15S32	NHAB_PSEA6
Q6GH26	NIKC_STAAR
P24038	NIRT_PSEST
B7MTW9	NHAP2_ECO81
P70617	NINJ1_RAT
Q0DK16	NIP13_ORYSJ
L7WME9	NOTG_ASPVE
Q8VZW1	NIP11_ARATH
O50501	NGCG_STRCO
O00476	NPT4_HUMAN
Q61983	NPT1_MOUSE
Q0MQD7	NDUB5_GORGO
Q7WAK9	NORM_BORPA
O21567	NU4LM_SIGHI
Q9B8D2	NU2M_CANAL
Q8DPQ6	NORM_STRR6
P93313	NU4M_ARATH
Q9FGK0	NDUB8_ARATH
P16205	NRAM_INBUS
A3PKI6	NUOH2_RHOS1
A9RAH0	NU5M_DEBHA
P32709	NRFD_ECOLI
Q9Z8B6	NQRB_CHLPN
Q20NP0	NRAM_I80A8
O35569	NRG2_RAT
P11993	NU5M_PATPE
Q255Y6	NQRF_CHLFF
A4XV02	NUOA_PSEMY
Q3I5I9	NS7B_BCRP3
Q6MG14	NRM_RAT
Q7VNU7	NQRC_HAEDU
A1KSH5	NQRD_NEIMF
B5EFG3	NUOA2_GEOBB
A6L171	NUOA_BACV8
P51490	OPSB_BOVIN
P40219	OSW5_YEAST
B1MAF7	NUON_MYCA9
Q42626	OLNB3_BRANA
Q13BG6	NUOK_RHOPS
B5YKJ2	NUON1_THEYD
Q6MGN8	NUON_BDEBA
Q9H255	O51E2_HUMAN
P0AFE1	NUOJ_ECOL6
P34010	O1_VAR67
Q67P12	NUOK1_SYMTH
Q6IFG1	O52E8_HUMAN
Q9LRI7	OSR8_ORYSJ
P15903	ORF12_SPV1R
Q8NH74	O10A6_HUMAN
B7HFJ2	NUOH_BACC4
Q4LBB9	OCTB2_DROME
P53224	ORM1_YEAST
P35360	OPSL_LIMPO
Q8NH21	OR4F5_HUMAN
Q4ZRI7	NUOH_PSEU2
Q8WZA6	OR1E3_HUMAN
Q8NGM9	OR8D4_HUMAN
Q9VXL0	OR13A_DROME
Q8NGE1	OR6C4_HUMAN
F7J186	NVD1_CIOIN
Q9FG72	OPT1_ARATH
Q8NGU4	OR2I1_HUMAN
Q9W5G6	OR1A_DROME
O95047	OR2A4_HUMAN
Q51MB1	PALI_MAGO7
P81921	OR47A_DROME
Q8NGT1	OR2K2_HUMAN
Q9Y3N9	OR2W1_HUMAN
Q7Z3T1	OR2W3_HUMAN
Q758G4	PALH_ASHGO
A2RIQ0	PANT_LACLM
Q9FNA9	PDAT1_ARATH
A5D7K8	PD2R_BOVIN
Q8K3P1	P2RX2_MOUSE
Q95242	PECA1_PIG
Q52965	PHF2_RHIME
Q5ZI82	P2RY8_CHICK
Q8RXS1	PNSB4_ARATH
Q9ALA2	PNTA_RHOSH
P59255	PLSY_STRMU
O68038	PHAF_RHOCB
Q8DNY1	PLSC_STRR6
E9EYB5	PFF1_METRA
Q99JY8	PLPP3_MOUSE
O88956	PLPP1_CAVPO
P67167	PLSY_STRA5
Q6L4D2	PM19L_ORYSJ
O09101	PIGF_MOUSE
C5H431	POLG_WSLV
Q751Z0	PRM1_ASHGO
A0A166YZU9	PPZE_METRR
P0DI80	SMIM6_HUMAN
D6PVB4	SHO1A_HORWE
A0A140LHV9	SIM27_MOUSE
A0A1B0GU29	SIM28_HUMAN
A2RV66	SHSA1_XENLA
D3Z7Q2	SIM20_MOUSE
B2RUZ4	SMIM1_HUMAN
Q6CJC5	SWF1_KLULA
Q9DCF9	SSRG_MOUSE
O16444	SRB18_CAEEL
Q8R4U0	STAB2_MOUSE
Q66IS8	TM177_XENLA
Q9SR92	STR10_ARATH
O01509	SRB15_CAEEL
Q39232	SUC1_ARATH
Q20618	SRA13_CAEEL
Q9XA14	SRTE1_STRCO
Q9D666	SUN1_MOUSE
P45243	SPPA_HAEIN
P24506	SY62_DIPOM
F4I316	SUN3_ARATH
O31989	SUNI_BACSU
P15715	SUHR_RHIME
Q5T2D2	TRML2_HUMAN
Q2LA85	TRML2_MOUSE
Q3LRV9	TRML4_MOUSE
Q119Z5	SYE_TRIEI
Q4WDZ0	SYM1_ASPFU
Q9PFU4	TATB_XYLFA
Q6ML26	TATA_BDEBA
F4I8X6	TAUE1_ARATH
P72267	TATA_RHOER
A5CXC5	TATA_VESOH
Q5SVR0	TBC9B_MOUSE
Q1R004	TATB_CHRSD
Q0C0V9	TATB_HYPNA
A5UZ79	TATA_ROSS1
A3M1X7	TATA_ACIBT
Q07519	TGB2_P1AMV
Q65676	TGB3_BNYVS
P0C787	TGB2_PVX
Q3ZBN8	TIM14_BOVIN
P38085	TAT1_YEAST
Q6FPU1	TIM14_CANGA
Q8BGX2	TIM29_MOUSE
Q6BH37	TIM14_DEBHA
O32074	THIT_BACSU
P06335	TCC4_MOUSE
Q46927	TCDA_ECOLI
Q03640	TCB3_YEAST
P0DUM2	TIMP_SALTS
Q8VC26	TLCD2_MOUSE
Q7TNV1	TLC3B_MOUSE
Q8I3H7	TIP_PLAF7
A6MMQ5	TI214_DIOEL
Q8K174	TMM60_MOUSE
Q921N7	TMM70_MOUSE
Q0V9J0	TMM69_XENTR
Q86X19	TMM17_HUMAN
Q9Y2Y6	TMM98_HUMAN
Q67ES1	TR113_RAT
Q32BQ4	TTDT_SHIDS
Q11098	TSP17_CAEEL
A8GKP6	TSGA_SERP5
A2SEL8	UPPP_METPP
B0KM38	UBIB_PSEPG
P0AAD5	TYRP_SHIFL
P16720	UL06_HCMVA
F5HDE7	U148C_HCMVM
Q578E7	UGPA_BRUAB
Q94AA1	UN933_ARATH
Q82Y49	UPPP_NITEU
Q95TU8	UNC5_DROME
P59902	P2RY1_CAVPO
P46322	PGSA_BACSU
Q4G3B3	PETM_EMIHU
Q8N4L2	PP4P2_HUMAN
Q5N0E4	PLSY_SYNP6
Q59RF7	PFF1_CANAL
Q2EY14	PRTGA_DANRE
P0AFL2	POTI_ECOL6
P40534	PRM2_YEAST
P0DKC0	PPI3B_ARATH
P13897	POLS_WEEV
Q5A6P6	QDR1_CANAL
O87866	QACG_STAS9
P34959	QOX4_BACSU
P39481	QOXM_SULAC
Q96HA9	PX11C_HUMAN
O82232	RC22_ARATH
K7PEY4	RAM2_MEDTR
Q8BGE9	RL3R1_MOUSE
A0A172M476	RLR66_PLAVT
Q83017	RPOA_LDVP
P63761	RODA_MYCBO
A0A0H3AKU6	RNFA_VIBC3
A7NHM5	RNY_ROSCS
Q9HYB5	RNFE_PSEAE
C3LTR1	RNFG_VIBCM
Q4QJQ5	RNFD_HAEI8
O44252	ROST_DROME
A1TZ60	RNFE_MARHV
Q8TSY1	RNFE_METAC
A3DIE5	RSGI7_HUNT2
B5VRU8	RSB1_YEAS6
Q7SZQ7	SURF4_DANRE
Q9M7I9	STEP1_ARATH
Q9LP74	SURFL_ARATH
Q9VL32	SUR_DROME
Q7A5H7	SRRB_STAAN
P34548	SQV3_CAEEL
A0A3B1EFP7	STL1_STRTC
Q8VYP0	SCO11_ARATH
Q6CRY8	SCP3_KLULA
Q9WU39	SCNNG_MOUSE
H1AFJ7	SCNNG_NEOFS
Q44091	SNDH_GLULI
P0A1M4	SPAQ_SHIFL
P0A1M0	SPAQ_SALEN
Q54Y83	SPCS1_DICDI
P61808	SNN_RAT
Q7QC49	SNMP1_ANOGA
Q14BN4	SLMAP_HUMAN
O67365	SPEE2_AQUAE
Q9VVH9	SO74D_DROME
Q5A872	SLN1_CANAL
Q8L7N4	SP1_ARATH
P53541	SPO1_YEAST
G5EEV9	SID2_CAEEL
Q9CKU1	SLAM_PASMU
A0A1B0GVY4	SIM31_HUMAN
Q9FGQ2	SWT13_ARATH
Q10LN5	SWT16_ORYSJ
Q5NAZ9	SWT3B_ORYSJ
Q4WN54	SWF1_ASPFU
Q5JJY5	SWT2A_ORYSJ
P30936	SSR3_RAT
Q3YVD0	UBIB_SHISS
Q94KK7	SYP52_ARATH
Q9FPS0	UBP27_ARATH
A0A0B7P9G0	UEX_DROME
Q4FZC9	SYNE3_MOUSE
Q893D9	TACY_CLOTE
Q53957	TACY_STRCB
Q6G039	TATA_BARQU
Q9NYW6	TA2R3_HUMAN
P69430	TATA_ECO57
A7GWS4	TATA_CAMC5
Q646B0	TA2R4_PANTR
B2A203	TATA_NATTJ
A0JJX5	SYT4_ARATH
A5FPF2	TATA_DEHMB
Q31RR1	TATA_SYNE7
A0QCH3	TATB_MYCA1
Q9K0J6	TATB_NEIMB
Q645Y3	T2R41_GORGO
Q8WVE7	T170A_HUMAN
Q5PKQ9	TATB_SALPA
Q54QM0	TIM22_DICDI
Q61JS7	TIM50_CAEBR
Q6C7Y5	TIM54_YARLI
P0CR90	TIM54_CRYNJ
Q4JQW3	TEG1_VZVO
Q2T9K0	TMM44_HUMAN
Q5RCD5	TM196_PONAB
Q9NR97	TLR8_HUMAN
Q9D8N3	TM86A_MOUSE
Q91VP7	TM101_MOUSE
P23510	TNFL4_HUMAN
Q7TQI0	TM204_MOUSE
Q5YCC5	TMC7_CHICK
Q06643	TNFC_HUMAN
Q9NV29	TM100_HUMAN
Q6PBS6	TM258_DANRE
Q9DCX7	TM174_MOUSE
Q9BVT8	TMUB1_HUMAN
K9UJK2	TM175_CHAP6
Q8IU68	TMC8_HUMAN
P25446	TNR6_MOUSE
A6NH52	TV23A_HUMAN
Q6BQK1	TSC10_DEBHA
A0A291PQF1	UGT5_DACCO
Q8FCQ1	UGPE_ECOL6
Q9VHN5	UNC50_DROME
A0L1M6	UBIB_SHESA
A1KSZ7	UBIA_NEIMF
B7MRH2	UBIA_ECO81
Q5LJ30	UPPP_BACFN
Q89WH1	UPPP_BRADU
B5FB78	UPPP_ALIFM
P0CD94	UQCC3_RAT
Q3IHW5	UBIA_PSET1
Q01WE6	UPPP_SOLUE
Q5WWR8	UBIA_LEGPL
P35503	UD13_HUMAN
A6QQ85	UPK3L_BOVIN
O27230	MTRD_METTH
Q6XV23	NRAM_I77AF
Q0WUZ5	OFT39_ARATH
O64884	OFT20_ARATH
Q746T6	NUOK2_GEOSL
Q492I5	NUOK_BLOPB
Q1QSU4	NUON_CHRSD
Q67P10	NUON1_SYMTH
O59866	OSTB_SCHPO
Q9K1B0	NUOL_NEIMB
Q0WMZ5	OP162_ARATH
B3DZT0	NUON_METI4
Q5R6E9	ODR4_PONAB
Q7Z412	PEX26_HUMAN
P70580	PGRC1_RAT
Q6R8G4	PHO16_ARATH
Q8GYG1	P24D7_ARATH
Q6K991	PHO12_ORYSJ
O96807	PETN_SKECO
O14169	PGC1_SCHPO
Q9W735	PRM1A_DANRE
O70570	PIGR_MOUSE
Q9W5D4	POMT2_DROME
Q9NRZ5	PLCD_HUMAN
A2CCQ1	PSBF_PROM3
Q7VAG9	PSBFL_PROMA
O75915	PRAF3_HUMAN
Q54NS7	PRAFB_DICDI
Q756F2	PPN1_ASHGO
Q04594	PRLR_CHICK
O19893	PSBY_CYACA
B8HYC0	PSBZ_CYAP4
O05507	PTEC_BACSU
Q9TKX2	PSBZ_NEPOL
P32154	PTFLB_ECOLI
Q98864	PTC1_DANRE
O32522	PTHB_ERWAM
P18433	PTPRA_HUMAN
A0T0B1	PSBT_PHATC
Q8RY83	PUP13_ARATH
Q3M4N7	PSBN_TRIV2
Q31RR3	PSBN_SYNE7
A2C0A5	PSBK_PROM1
Q8YYG7	PSBM_NOSS1
A0A0P1ATX0	RLR21_PLAHL
Q6NRX0	RN149_XENLA
Q82Z99	RNY_ENTFA
Q11W14	RNY_CYTH3
Q9GMB0	RPN1_PIG
Q661B6	RNY_BORBP
D2H6Z0	RN152_AILME
Q7SZN2	RN170_DANRE
Q8KA21	RNFA_BUCAP
Q3A7W6	RNFA_PELCD
Q89AX0	RNFA_BUCBP
D2H788	RN182_AILME
Q15RL0	RNFE_PSEA6
B3PB31	RNFE_CELJU
B6HJU3	ROQO_PENRW
Q0CJ00	ROT1_ASPTN
Q08408	RPRX_BACFR
P53694	RTN1_SCHPO
P51770	SPAN1_BPP2
C4QVU3	SLD1_KOMPG
P54867	SLG1_YEAST
Q7JYV2	SNG_DROME
P33113	SPAK_BACIU
E5EZW9	SNMP2_OSTNU
Q00758	SP5B_BACSU
Q9Y274	SIA10_HUMAN
Q6NUT7	SORT1_DANRE
P61647	SIA8F_HUMAN
Q2YDU8	SPNS1_RAT
Q701R4	SIAT2_PANTR
Q54RV9	SGPL_DICDI
E5AD87	SHO1_LEPMJ
Q753C3	SHE9_ASHGO
Q5F349	SG196_CHICK
Q6Q879	SIRE_LEPMC
C4JLG3	SHO1_UNCRE
P38166	SFT2_YEAST
A7TZF3	SKIT4_MOUSE
P38778	SMF2_YEAST
Q6CDD0	SMP3_YARLI
F9RBV9	SWEET_VIBSN
Q4V3B8	SIPL3_ARATH
Q0DWA9	SIPL4_ORYSJ
A7RYM7	SMC4B_NEMVE
Q20144	TMTC1_CAEEL
Q80W35	TM202_MOUSE
F1RAX4	STRA6_DANRE
O94607	STR2_SCHPO
[truncated: 31,668 more rows]

## Sheet: 1 TMD 70%
C4YI11	MMM1_CANAW
Q5A687	MNN22_CANAL
Q755A9	MPS2_ASHGO
Q8AVM3	MPZL3_XENLA
O39519	MP_BEYDV
Q9ZL29	MOTB_HELPJ
Q2KJC3	MPEG1_BOVIN
Q9ES58	MO2R1_RAT
Q13724	MOGS_HUMAN
B7I8R1	MTGA_ACIB5
Q0DJC5	OST1A_ORYSJ
Q96DL1	NXPE2_HUMAN
Q6ENU6	PETL_SACOF
Q5NDE4	PMGT2_TAKRU
P31095	PSBH_PROHO
Q1XD97	PSBF_PYRYE
O04006	PSAH_BRACM
B8HVD7	PSBE_CYAP4
P20143	PSAH_HORVU
Q32RH5	PSAJ_ZYGCR
P61012	PPLA_CANLF
P31590	PSAM_MARPO
A0T0C4	PSBX_PHATC
B1WR29	PSBX_CROS5
P0DUK3	PSPC_PENSO
Q5ABC5	PSD1_CANAL
Q2JS37	PSBJ_SYNJA
O35435	PYRD_MOUSE
Q865S0	RCAS1_CANLF
Q8I4R2	RBP3_PLAF7
O36410	RIR2_ALHV1
Q9FH86	RLP57_ARATH
Q14D33	RTP5_HUMAN
A0A1B4XBH1	SDNF_SORAA
A8ABD7	SECG_IGNH4
Q09108	SCF_CHICK
D0VWU4	SECE_AQUAE
Q9Y6X1	SERP1_HUMAN
Q6FWT0	SEC22_CANGA
Q8VZ10	SOQ1_ARATH
Q54JB1	SI139_DICDI
P61645	SIA8D_PANTR
Q9EPR5	SORC2_MOUSE
Q701R1	SIAT2_XENTR
Q95JR4	SMCO2_MACFA
O08597	SGCG_MESAU
G1QDE8	SIM12_MYOLU
E1BAR0	SMIM5_BOVIN
Q6FLL2	SKG1_CANGA
Q28F36	SMAGP_XENTR
B4DS77	SHSA9_HUMAN
Q3SZU5	SPCS3_BOVIN
Q54R45	SSRA_DICDI
Q54VI6	SSRB_DICDI
Q8VYE2	TIM50_ARATH
Q65164	TPRT_ASFB7
P0ACV2	LPXP_ECOLI
O43300	LRRT2_HUMAN
Q7Z6M3	MILR1_HUMAN
Q09325	MGAT1_RAT
Q62875	MILR1_RAT
Q0KHY3	MESH_DROME
Q9N4K0	MIC10_CAEEL
P38335	MTC4_YEAST
Q6LWY8	MTRG_METMP
O81208	OHP1_ARATH
Q9SX26	PCR12_ARATH
P0A0Z6	PBPA_NEIMB
A0QNG3	PBPA_MYCS2
Q9UN66	PCDB8_HUMAN
P25580	PBN1_YEAST
P39793	PBPA_BACSU
B4NE96	PGAM5_DROWI
B1WU77	PETM_CROS5
Q8GX23	PERK5_ARATH
Q9FZ59	PEPR2_ARATH
Q3E8Z8	PME28_ARATH
Q6W8W5	POL1_ARMVN
Q9YJU5	POL1_BPMV
Q8L7Q7	PME64_ARATH
Q72JC4	PILA1_THET2
A3DCG3	RSGI4_HUNT2
A0PNM3	RSKA_MYCUA
H8F2P5	RSMAF_MYCTE
P65082	RSDA_MYCBO
Q4VBI7	STX18_DANRE
Q5VU36	S31A5_HUMAN
E7QJS8	TDA7_YEASZ
A0A1B0GUW6	SPEM3_HUMAN
Q91WV7	SLC31_MOUSE
O94991	SLIK5_HUMAN
Q0P670	SPEM2_HUMAN
P22112	SH_MUMPM
O88307	SORL_MOUSE
P25191	SPIKE_CVBL9
Q54JA4	SIBD_DICDI
Q7ZWG9	SGMR1_DANRE
A3EXD0	SPIKE_BCHK5
B3DHW5	SHA9B_DANRE
P0AGC7	SMP_ECOLI
Q5XVI1	SINE1_ARATH
Q8R4Y4	STAB1_MOUSE
P39926	SSO2_YEAST
Q96JX3	SRAC1_HUMAN
Q95LV7	SUN3_MACFA
Q6BVY9	TIM50_DEBHA
Q758C9	TIM54_ASHGO
Q17678	TIKI1_CAEEL
Q9FI39	THAD_ARATH
Q42797	TCMO_SOYBN
Q9WTS4	TEN1_MOUSE
F4ISL7	TI236_ARATH
Q8WWU5	TCP11_HUMAN
O70281	TPST1_MOUSE
O52042	TONB_VIBCH
Q9BZD7	TMG3_HUMAN
Q5RCB6	TMG1_PONAB
P0DTU4	TRBR2_HUMAN
Q769F9	TMEDA_DICDI
Q28735	TMEDA_RABIT
Q9M9Z2	TPP2_ARATH
Q3V0Q7	TMPSC_MOUSE
Q9Y275	TN13B_HUMAN
Q9Z0L0	TPBG_MOUSE
Q7TS55	TNF18_MOUSE
P50600	TOLA_PSEAE
Q9VPT5	PEX12_DROME
A5GMA2	PETM_SYNPW
P0A404	PSAM_SYNEL
Q5N555	PSBF_SYNP6
Q20EV3	PSAJ_OLTVI
P30395	PSBI_EUGGR
Q9BBR6	PSBF_LOTJA
B2Y1W9	PSAI_WELMI
Q32RL7	PSAI_ZYGCR
P44092	PPID_HAEIN
Q55330	PSAI_SYNY3
A9B9C4	PSBX_PROM4
Q54CH8	PSIN_DICDI
P22666	PSBH_CHLRE
Q2JLE8	PSBL_SYNJB
P28827	PTPRM_HUMAN
A5GIA7	PSBJ_SYNPW
P22545	PVDA_PLAKN
P0AA54	QMCA_ECOL6
Q90372	QNR71_COTJA
P15151	PVR_HUMAN
C0LGF5	RGI5_ARATH
Q93ZR8	RRT2_ARATH
L0R6Q1	S35U4_HUMAN
Q5R8F6	RUSF1_PONAB
Q9SMP2	S61G3_ARATH
Q8AV57	SDK2_CHICK
Q8KTB5	SECE_RICMO
Q9BY50	SC11C_HUMAN
A1RVP5	SECG_PYRIL
A6QX24	SEC11_AJECN
P35179	SC61G_YEAST
A0B9N5	SECG_METTP
Q7UCH6	SAFA_SHIFL
B3EWZ1	SAP1B_ACRMI
O51356	SECE_BORBU
Q9CBJ9	SECE_MYCLE
Q08E08	SCN4B_BOVIN
P25365	SED4_YEAST
Q64151	SEM4C_MOUSE
P21138	SERA_ENTHI
P0AG14	SOHB_ECOLI
Q2KI76	SELS_BOVIN
P83362	SPCS1_CANLF
Q810B9	SLIK3_MOUSE
B3LI04	SPG1_YEAS1
Q54WZ5	SLOB2_DICDI
H2E7U0	SMTL3_BOTBR
Q9UJ37	SIA7B_HUMAN
B1GT62	SLAB_ACIAM
O95470	SGPL1_HUMAN
P0DTC2	SPIKE_SARS2
Q8K190	SMDC1_MOUSE
P33336	SKN1_YEAST
Q8C3Q5	SHSA7_MOUSE
K7EJ46	SIM22_HUMAN
Q92537	SUSD6_HUMAN
Q96UB6	SSH4_NEUCR
A6S3E0	SSH4_BOTFB
Q8BG54	SPTC3_MOUSE
P91409	STX4_CAEEL
P32850	STX1A_BOVIN
Q9JKK1	STX6_MOUSE
O15400	STX7_HUMAN
Q2R2B1	STLP5_ORYSJ
P39627	SPSG_BACSU
O94901	SUN1_HUMAN
Q9U3P2	SYG2_CAEEL
Q6IEE6	T132E_MOUSE
F5BHA2	T19H_CATRO
Q9LY46	TBL29_ARATH
A9KYL4	TATB_SHEB9
B4S170	TATA_ALTMD
Q9UT37	TIM14_SCHPO
Q01497	PEX3_PICAN
A0T0B4	PSAM_PHATC
Q6FMQ0	PPN1_CANGA
Q8MAV7	PSBE_CUSGR
P49473	PSBE_TRICV
Q9MS65	PSAM_EUGMU
Q9M1L7	PRK3_ARATH
Q14FE7	PSAI_POPAL
Q9JIG4	PPR3F_MOUSE
Q85G61	PSBY_CYAM1
P73676	PSBY_SYNY3
P32522	PT309_YEAST
Q2JQR6	PSBT_SYNJA
Q94494	PSIH_DICDI
Q46H51	PSBM_PROMT
Q8YXD6	PSBI_NOSS1
Q1PCQ8	PSD1_TOXGG
Q5RFV4	R1441_DANRE
Q8NC24	RELL2_HUMAN
Q9SKK5	RLP20_ARATH
Q1JQC5	RMD3_BOVIN
A0LLF4	RNY_SYNFM
B0S1D0	RNY_FINM2
A7I2Y9	RNY_CAMHC
Q5HPQ5	RNY_STAEQ
Q1MQ71	RNY_LAWIP
Q895I4	RNY_CLOTE
A3PRP7	RNFG_RHOS1
Q6R567	RMA1_CAPAN
Q9NS64	RPRM_HUMAN
Q6FIY2	SEC12_CANGA
Q9HFC7	SC61B_YARLI
B0R382	SECE_HALS3
Q9CQD6	SARCO_MOUSE
Q9KGE8	SECE_BACHD
B9LV21	SECE_HALLT
A5A6L6	SCN1B_PANTR
P33754	SEC66_YEAST
P93756	SD31_ARATH
O35464	SEM6A_MOUSE
P0DKI1	SDH32_ARATH
Q6ZMC9	SIG15_HUMAN
A7TFH0	SOP4_VANPO
Q92184	SIA7B_CHICK
Q07977	SIA8B_RAT
Q9WUV2	SIA7C_MOUSE
Q92183	SIA7A_CHICK
A4D0T7	SIM30_HUMAN
Q008X4	SPIKE_WBV24
Q3UPR0	SHSA3_MOUSE
P38717	SIP3_YEAST
Q3V0X1	SMIM9_MOUSE
Q9Y3P8	SIT1_HUMAN
P13970	SRNB_ECOLI
A1CNW8	SSH4_ASPCL
Q5MZZ8	PSAM_SYNP6
Q71KQ7	PSBH_COLOB
P48185	PSAM_CYAPA
Q2JRR9	PSBX1_SYNJA
Q9V0Y1	PSTOM_PYRAB
P48266	PSBX_CYAPA
A8G2X5	PSBT_PROM2
A8W3L1	PSBN_CUSOB
Q5N554	PSBL_SYNP6
P0AFN4	PSPC_ECO57
Q71KP0	PSBN_CHLAT
P14237	PSBK_CYAPA
Q31CS9	PSBI_PROM9
A8SEB7	PSBJ_CERDE
P37299	QCR10_YEAST
P50493	PVDB_PLAKN
Q8K0S5	R4RL1_MOUSE
F4J9A8	RLP45_ARATH
P9WJ67	RSLA_MYCTU
A3Q5U1	RSKA_MYCSJ
Q9ESM7	SE1L1_MESAU
Q9VCA9	SPCS3_DROME
Q49ZT3	TCAA_STAS1
Q9NYZ4	SIGL8_HUMAN
Q9CXL7	SNORC_MOUSE
P58511	SI11A_HUMAN
Q8TCY0	SI11B_HUMAN
Q54JA3	SIBE_DICDI
B6HN76	SORC_PENRW
Q9R0C9	SGMR1_RAT
P33338	SLA2_YEAST
O43556	SGCE_HUMAN
Q8BT42	SMIM5_MOUSE
Q5BLC7	SHA9A_DANRE
Q3TS39	SIM33_MOUSE
A9JTJ0	SIM15_XENLA
A2VDV9	SMIM8_BOVIN
Q8CA71	SHSA4_MOUSE
P56677	ST14_MOUSE
O60279	SUSD5_HUMAN
P21521	SY65_DROME
P24507	SY63_DIPOM
Q17374	SUP10_CAEEL
Q2MV57	TECT2_MOUSE
Q9VMH0	TECT_DROME
Q9DA77	TEX29_MOUSE
Q5FVR0	TIMD2_RAT
A6MVV7	PETL_RHDSA
Q9UIW2	PLXA1_HUMAN
Q7U095	PKNH_MYCBO
Q2JT51	PSAM_SYNJA
Q5L3P4	RSIW_GEOKA
P35874	SECE_THEMA
Q9JL59	SCT1B_MOUSE
P60463	SECG_PYRHO
P0AFY5	SANA_SHIFL
Q96BY9	SARAF_HUMAN
Q9MA96	SPC3A_ARATH
Q2Y2M0	SH_AMPV1
Q969X2	SIA7F_HUMAN
Q701R2	SIAT2_DANRE
P23126	SM25_SCHMA
Q09730	SFT1_SCHPO
Q8BX51	SGCZ_MOUSE
Q5RF07	SIM14_PONAB
Q86T20	SIM29_HUMAN
Q3T0A9	SHSA5_BOVIN
Q4G0T1	SRCRM_HUMAN
Q24547	STX1A_DROME
H2KZU7	SVH2_CAEEL
Q9Z2Q7	STX8_RAT
P31377	STX8_YEAST
Q17QN8	SPRNG_BOVIN
Q92356	SYB1_SCHPO
Q5BK49	TACT_RAT
B7IV78	TATA_BACC2
Q6XYQ8	SYT10_HUMAN
B9KCX1	TATA_CAMLR
Q31E61	TATA_HYDCU
Q9PNB9	TATA_CAMJE
Q2YAV4	TATA_NITMU
A4XPM2	TATA_PSEMY
P47861	SYT5_RAT
Q2NWT8	TATA_SODGM
B8ELH2	TATA_METSB
Q1CUB8	TATB_HELPH
Q2G9D3	TATB_NOVAD
F4K5K4	TBL5_ARATH
Q02EU8	TATB_PSEAB
Q00478	TGB3_CMVSI
O05522	TATAY_BACSU
Q9UP52	TFR2_HUMAN
Q57523	TAMB_HAEIN
I1FQB6	TIKI1_AMPQE
Q8BGN6	TMG4_MOUSE
Q9P0U1	TOM7_HUMAN
Q8BX43	TR19L_MOUSE
Q8WW62	TMED6_HUMAN
Q12612	TRI4_FUSSP
Q8N4H5	TOM5_HUMAN
P27512	TNR5_MOUSE
Q6DFM9	TOM20_XENTR
Q9ER62	TNR22_MOUSE
P0DTU3	TRAR2_HUMAN
P50592	TNF10_MOUSE
Q03322	TLG1_YEAST
P45971	OST48_CAEEL
B4P417	OST4_DROYA
Q9HW50	OLSA_PSEAE
O94084	OPI9_YEAST
P85410	OMP5_HAEPR
Q69SA9	PDI54_ORYSJ
Q9EP73	PD1L1_MOUSE
Q96JQ0	PCD16_HUMAN
O71196	P4_GLRV3
Q32RH7	PETL_ZYGCR
Q02969	PEX25_YEAST
A0T0A7	PETM_PHATC
A6BM21	PETL_GNEPA
Q9MUN4	PETL_MESVI
Q20EX5	PETL_OLTVI
P69400	PETL_PINTH
Q7V129	PETG_PROMP
Q3UH93	PLXD1_MOUSE
Q8R3U1	PLAT3_MOUSE
Q9S9U3	RLP53_ARATH
Q8RX63	RLP31_ARATH
Q12530	RMP1_YEAST
A0L5J3	RNY_MAGMM
Q0RDW7	RNY_FRAAA
O25455	RNY_HELPY
Q24488	ROR1_DROME
P08922	ROS1_HUMAN
P93030	RMA2_ARATH
P58191	SECE_SACS2
Q0W4K2	SECG_METAR
E7KDY6	SEC11_YEASA
G5EBF1	SAX3_CAEEL
P49416	SDC4_CHICK
Q93Y07	SFR2_ARATH
Q09877	SIF3_SCHPO
Q6BPD6	SPC3_DEBHA
Q28623	SLMAP_RABIT
Q11205	SIA4B_RAT
P15907	SIAT1_HUMAN
P05135	SPIKE_IBV6
Q02385	SPIKE_CVMJC
Q3LZX1	SPIKE_BCHK3
Q9D780	SLAF9_MOUSE
P43682	SFT1_YEAST
Q16586	SGCA_HUMAN
P82347	SGCD_MOUSE
Q8VYF9	SRGT1_ARATH
Q5SNQ7	SRAC1_DANRE
Q9SRV7	SY131_ARATH
Q5FA49	TATA_NEIG1
Q1AUL2	TATA_RUBXD
B2UEE1	TATA_RALPJ
B0T1Q6	TATB_CAUSK
Q0VM99	TATB_ALCBS
Q5YQF7	TATB_NOCFA
F4K5L5	TBL16_ARATH
A4G9I1	TATB_HERAR
Q6AYA5	T106B_RAT
A6NGB0	T191C_HUMAN
Q3BMG1	TATA_XANC5
Q9PFU3	TATA_XYLFA
P27333	TGB3_LSV
Q6CNW2	TIM14_KLULA
Q75A73	TIM50_ASHGO
A1EC31	TDIF_ZINVI
D2TN57	TAMB_CITRI
Q9QY73	TMM59_MOUSE
Q495A1	TIGIT_HUMAN
Q9ET35	TR13B_MOUSE
Q5A302	TMEDA_CANAL
Q3V009	TMED1_MOUSE
P18475	TORSO_DROME
B4LYB8	TMEDE_DROVI
Q5ZMD4	TRI59_CHICK
P50284	TNR3_MOUSE
Q9XIA7	TOM6_ARATH
C1C6F1	EZRA_STRP7
Q8DTQ3	EZRA_STRMU
Q6GFZ0	EZRA_STAAR
P10229	EV45_HHV11
Q02731	EXOY_RHIME
Q7TNT2	FACR2_MOUSE
P0ABV3	EXBD_ECOL6
Q05606	EXBD_PSEPU
P72942	EXBD_SYNY3
Q8WQA4	EXC4_CAEEL
P43009	EXBD_HAEIN
Q9Y169	EXT2_DROME
B0RLE8	EXBD2_XANCB
O67694	EXBD_AQUAE
Q9ZK84	EXDL1_HELPJ
Q5F3L3	F234B_CHICK
P39704	ERP2_YEAST
O18735	ERBB2_CANLF
P03726	EXLYS_BPT7
P0C053	ESSB_STAAE
Q6UW88	EPGN_HUMAN
O04478	GUN7_ARATH
P0C1J5	FKB2B_RHIO9
P97464	EXT1_MOUSE
Q8R507	FKTN_MOUSE
Q7WD76	FTSB_BORBR
Q47DI2	FTSB_DECAR
P22083	FUT4_HUMAN
P12572	FUS_NDVA
P61315	G3ST3_MOUSE
Q9BRQ8	FSP1_HUMAN
Q86SF2	GALT7_HUMAN
P0DOS7	G9_VAR67
A9WG67	FTSQ_CHLAA
Q10472	GALT1_HUMAN
P13293	GJ_HHV2H
P45067	FTSQ_HAEIN
P92916	GFT_ALLCE
P23336	GGTA1_MOUSE
Q6NSU3	GL8D1_MOUSE
Q9UJ14	GGT7_HUMAN
Q9M8J2	GATL4_ARATH
Q1BYA7	GLK_BURCA
Q8WWB7	GLMP_HUMAN
P89053	GB_RHCM6
P36319	GB_HHV6G
Q758X6	GEM1_ASHGO
F4K4R6	GEX2_ARATH
Q10029	GCY2_CAEEL
Q9J3M8	GE_VZVO
P07359	GP1BA_HUMAN
O60950	GOL_DICDI
Q04785	GP1BB_PAPCY
A8XLW0	GOSR1_CAEBR
Q06885	GP10_DICDI
S3DQN8	GLOP_GLAL2
Q6IRC8	GPX8A_XENLA
P45776	GSPJ_VIBCH
Q9FFN2	GLYT3_ARATH
P24689	GSPJ_DICCH
P07923	GLYCO_IHNVR
O94661	GYP10_SCHPO
P0DON8	H7_VARV
Q01564	GSPC2_DICD3
Q6PHB0	I20RA_MOUSE
Q7T2L7	I17RD_CHICK
Q6CQW1	IRC22_KLULA
P38484	INGR2_HUMAN
Q80XH2	IMPG2_MOUSE
Q3UV16	IPIL2_MOUSE
Q9VYF2	IMPA3_DROME
P21083	J5_VACCC
Q8IYV9	IZUM1_HUMAN
Q0IIL4	KISHB_BOVIN
Q8TBQ9	KISHA_HUMAN
Q1DFX4	KDPC_MYXXD
B0XMZ5	LCL3_ASPFC
P0A3G6	LCND_LACLC
Q7FAZ3	LERK1_ORYSJ
P0CE14	KDTA_CHLTR
P91927	LETM1_DROME
P35109	LHB4_RHOPA
P95654	LHB2_RHOSU
Q7Y228	LAMP1_ARATH
Q86VZ4	LRP11_HUMAN
Q8N386	LRC25_HUMAN
Q8BHA1	LRC24_MOUSE
C3LUP2	LIFO_VIBCM
Q93DY8	MAMQ_MAGGM
Q2W8P5	MAMT_MAGSA
O13920	MDM28_SCHPO
P0CR34	MKAR_CRYNJ
Q7SZQ4	MFFB_DANRE
O31785	PKSS_BACSU
B8GXA0	PODJ_CAUVN
P13025	POL1_GCMV
P33555	PPDA_CLOPE
Q3UNN8	PLD5_MOUSE
G3XD43	PILE_PSEAE
Q8TBF5	PIGX_HUMAN
Q3ALM2	PSAM_SYNSC
Q9C9H7	RLP12_ARATH
A6Q3V4	RNY_NITSB
Q03AP9	RNY_LACP3
B1ZQ93	RNY_OPITP
P0DPR2	RNF43_XENTR
A9R803	RODZ_YERPG
Q6CFU5	ROT1_YARLI
Q89AW6	RNFG_BUCBP
B7UVW9	RNFG_PSEA8
Q6ZUB1	S31E1_HUMAN
Q7SXP0	S22BB_DANRE
E9Q8Q8	SACA6_MOUSE
P36253	SECE_STACT
Q5HIE0	SECE_STAAC
A4YJ27	SECG_METS5
P60461	SECG_METTH
Q55CW2	SAMKC_DICDI
Q5A869	SEC11_CANAL
Q8SRW9	SC61G_ENCCU
A4YH85	SECE_METS5
Q6C880	SEC22_YARLI
Q8HZJ6	SDC4_PIG
P33671	SDC3_RAT
Q6ZH92	SDH31_ORYSJ
Q5EA85	SEM4A_BOVIN
Q942X4	SDH4_ORYSJ
P0C219	SLMAP_RAT
B5DF41	SNPH_RAT
Q6ZXA0	SIA8A_XENLA
Q94JS4	SMT3B_ARATH
P71044	SP2Q_BACSU
P69359	SH_HRSV1
O43173	SIA8C_HUMAN
P36169	SKG1_YEAST
Q13291	SLAF1_HUMAN
Q9I859	SMCO4_TAKRU
Q0VG18	SIM24_MOUSE
Q9C900	SINE3_ARATH
A0A1B0GW64	SIM33_HUMAN
Q9SW31	SINE4_ARATH
E7FEC4	SUSD4_DANRE
Q9D6K5	SYJ2B_MOUSE
Q925C0	SYT9_RAT
Q1CBF6	TATB_YERPA
A5FL65	TATA_FLAJ1
Q8IV01	SYT12_HUMAN
B6ETT4	SYT2_ARATH
Q8NBV8	SYT8_HUMAN
Q6LVW7	TATA_PHOPR
Q4FQ61	TATA_PSYA2
P09758	TACD2_HUMAN
B2V6F7	TATA_SULSY
Q75GK3	TATA_ORYSJ
P96499	TAGV_BACSU
Q9FHM0	TBL17_ARATH
Q2IWG4	TATB_RHOP2
Q6BKG0	PPN1_DEBHA
P0ADY2	PPID_ECOL6
B8HUV5	PSBY_CYAP4
B0BYW9	PSBX_ACAM1
A5GU84	PSBY_SYNR3
P23597	PRTE_DICCH
Q3ZJ27	PSBN_TUPAK
A0T0T9	PSBJ_THAPS
A9BDM3	PSBN_PROM4
Q7TQ16	QCR8_RAT
Q9DC11	PXDC2_MOUSE
Q00799	RBP2_PLAVB
O42656	RIC1_SCHPO
F4I2N7	RLK7_ARATH
Q7MAR9	RNY_WOLSU
O67622	RNY_AQUAE
Q1AW41	RNY_RUBXD
Q7NB09	RNY_MYCGA
H6LC30	RNFG_ACEWD
Q6ZQQ2	S31D1_HUMAN
B3EWY8	SAAR2_ACRMI
Q971I8	SECE_SULTO
B9LSC9	SECG_HALLT
A0A084API1	SAT11_STACB
O83263	SECE_TREPA
P40075	SCS2_YEAST
Q8WVN6	SCTM1_HUMAN
A0A0F6B506	SARA_SALT1
Q759W4	SEC11_ASHGO
P58198	SECE_AERPE
P53324	SAY1_YEAST
O29714	SECE_ARCFU
Q6CAG9	SEC11_YARLI
Q9FP13	SERL2_ORYSJ
Q01H84	SELN_XENTR
Q17330	SEM1A_CAEEL
C0HJH4	SLCA_DROME
P38072	SCO2_YEAST
Q7A3X6	TCAA_STAAN
Q5TF21	SOGA3_HUMAN
Q9M9H7	SOL1_ARATH
Q6IA17	SIGIR_HUMAN
P07577	SH_PIV5
P38247	SLM4_YEAST
Q8SS86	SPL2_ENCCU
Q8IW52	SLIK4_HUMAN
Q11200	SIA4A_CHICK
P49785	SP3AH_BACSU
Q0Q466	SPIKE_BC512
K9N5Q8	SPIKE_MERS1
O90304	SPIKE_BRV1
Q8SY72	SMCO4_DROME
Q0IFA9	SMCO4_AEDAE
Q5HZP7	SG196_XENLA
Q09JL7	SMCO4_ARGMO
Q96E16	SMI19_HUMAN
Q9H5K3	SG196_HUMAN
Q9BZL3	SMIM3_HUMAN
P0DOJ9	MT_POVM1
B7LHS1	MTGA_ECO55
Q8RZV7	MSP1_ORYSJ
Q9H3R2	MUC13_HUMAN
Q0VLR6	MTGA_ALCBS
Q1QYT5	MTGA_CHRSD
Q6NCE7	MTGA_RHOPA
P87119	MU145_SCHPO
Q0P487	NB5R2_DANRE
O14931	NCTR3_HUMAN
Q8RWA7	NDADA_ARATH
P11127	P10_BPPH6
Q69ZQ1	MYORG_MOUSE
A7MIS1	MZRA_CROS8
Q4PGW7	NCB5R_USTMA
A0A1B0GTQ4	MYMX_HUMAN
Q9UHE5	NAT8_HUMAN
Q8NC67	NETO2_HUMAN
P24038	NIRT_PSEST
Q0MQD7	NDUB5_GORGO
Q9FGK0	NDUB8_ARATH
P16205	NRAM_INBUS
Q20NP0	NRAM_I80A8
O35569	NRG2_RAT
Q255Y6	NQRF_CHLFF
Q3I5I9	NS7B_BCRP3
Q7VNU7	NQRC_HAEDU
P34010	O1_VAR67
P15903	ORF12_SPV1R
F7J186	NVD1_CIOIN
Q9FNA9	PDAT1_ARATH
Q95242	PECA1_PIG
Q8RXS1	PNSB4_ARATH
A0A166YZU9	PPZE_METRR
P0DI80	SMIM6_HUMAN
A0A140LHV9	SIM27_MOUSE
A0A1B0GU29	SIM28_HUMAN
A2RV66	SHSA1_XENLA
D3Z7Q2	SIM20_MOUSE
B2RUZ4	SMIM1_HUMAN
Q8R4U0	STAB2_MOUSE
Q9SR92	STR10_ARATH
Q9XA14	SRTE1_STRCO
Q9D666	SUN1_MOUSE
P45243	SPPA_HAEIN
P24506	SY62_DIPOM
O31989	SUNI_BACSU
Q5T2D2	TRML2_HUMAN
Q2LA85	TRML2_MOUSE
Q3LRV9	TRML4_MOUSE
Q9PFU4	TATB_XYLFA
Q6ML26	TATA_BDEBA
P72267	TATA_RHOER
A5CXC5	TATA_VESOH
Q5SVR0	TBC9B_MOUSE
Q1R004	TATB_CHRSD
Q0C0V9	TATB_HYPNA
A5UZ79	TATA_ROSS1
A3M1X7	TATA_ACIBT
Q3ZBN8	TIM14_BOVIN
Q6FPU1	TIM14_CANGA
Q8BGX2	TIM29_MOUSE
Q6BH37	TIM14_DEBHA
P06335	TCC4_MOUSE
Q46927	TCDA_ECOLI
P0DUM2	TIMP_SALTS
Q8I3H7	TIP_PLAF7
Q9Y2Y6	TMM98_HUMAN
P16720	UL06_HCMVA
Q95TU8	UNC5_DROME
Q4G3B3	PETM_EMIHU
Q2EY14	PRTGA_DANRE
P0DKC0	PPI3B_ARATH
A0A172M476	RLR66_PLAVT
A7NHM5	RNY_ROSCS
C3LTR1	RNFG_VIBCM
A3DIE5	RSGI7_HUNT2
P34548	SQV3_CAEEL
A0A3B1EFP7	STL1_STRTC
Q8VYP0	SCO11_ARATH
Q6CRY8	SCP3_KLULA
Q44091	SNDH_GLULI
P61808	SNN_RAT
Q14BN4	SLMAP_HUMAN
P53541	SPO1_YEAST
G5EEV9	SID2_CAEEL
A0A1B0GVY4	SIM31_HUMAN
Q94KK7	SYP52_ARATH
Q9FPS0	UBP27_ARATH
Q4FZC9	SYNE3_MOUSE
Q6G039	TATA_BARQU
P69430	TATA_ECO57
A7GWS4	TATA_CAMC5
B2A203	TATA_NATTJ
A0JJX5	SYT4_ARATH
A5FPF2	TATA_DEHMB
Q31RR1	TATA_SYNE7
A0QCH3	TATB_MYCA1
Q9K0J6	TATB_NEIMB
Q5PKQ9	TATB_SALPA
Q61JS7	TIM50_CAEBR
Q6C7Y5	TIM54_YARLI
P0CR90	TIM54_CRYNJ
Q9NR97	TLR8_HUMAN
P23510	TNFL4_HUMAN
Q06643	TNFC_HUMAN
P25446	TNR6_MOUSE
Q6BQK1	TSC10_DEBHA
A0A291PQF1	UGT5_DACCO
P0CD94	UQCC3_RAT
P35503	UD13_HUMAN
A6QQ85	UPK3L_BOVIN
Q6XV23	NRAM_I77AF
Q0WUZ5	OFT39_ARATH
O64884	OFT20_ARATH
O59866	OSTB_SCHPO
Q0WMZ5	OP162_ARATH
Q7Z412	PEX26_HUMAN
P70580	PGRC1_RAT
Q8GYG1	P24D7_ARATH
O96807	PETN_SKECO
O14169	PGC1_SCHPO
O70570	PIGR_MOUSE
A2CCQ1	PSBF_PROM3
Q756F2	PPN1_ASHGO
Q04594	PRLR_CHICK
O19893	PSBY_CYACA
A0A140JWT1	PTMM_PENSI
P18433	PTPRA_HUMAN
A0T0B1	PSBT_PHATC
Q3M4N7	PSBN_TRIV2
Q31RR3	PSBN_SYNE7
A2C0A5	PSBK_PROM1
Q8YYG7	PSBM_NOSS1
A0A0P1ATX0	RLR21_PLAHL
Q6NRX0	RN149_XENLA
Q82Z99	RNY_ENTFA
Q11W14	RNY_CYTH3
Q9GMB0	RPN1_PIG
Q661B6	RNY_BORBP
D2H6Z0	RN152_AILME
B6HJU3	ROQO_PENRW
Q0CJ00	ROT1_ASPTN
P51770	SPAN1_BPP2
P54867	SLG1_YEAST
Q9Y274	SIA10_HUMAN
Q6NUT7	SORT1_DANRE
P61647	SIA8F_HUMAN
Q701R4	SIAT2_PANTR
Q54RV9	SGPL_DICDI
Q5F349	SG196_CHICK
Q6Q879	SIRE_LEPMC
A7RYM7	SMC4B_NEMVE
Q96L08	SUSD3_HUMAN
Q8C7E7	STBD1_MOUSE
Q9P246	STIM2_HUMAN
Q8WWF3	SSMM1_HUMAN
Q2FZE3	SRTB_STAA8
O34525	SPPA_BACSU
Q6UXU6	TMM92_HUMAN
O82067	TOM7A_SOLTU
O13317	TRI11_FUSSP
Q78IS1	TMED3_MOUSE
P0ABV9	TOLR_SHIFL
P80967	TOM5_YEAST
Q8VHK8	TM11D_MOUSE
Q6GNG3	TMX3_XENLA
Q08EA8	TM213_MOUSE
Q9W1K0	TM14_DROME
Q32L59	TMC5B_BOVIN
Q6QNU9	TLR12_MOUSE
Q6R5N8	TLR13_MOUSE
Q08481	PECA1_MOUSE
P71380	PHOR_HAEIN
P38264	PHO88_YEAST
P83796	PETM_MASLA
Q93YS2	P2C51_ARATH
Q1PEM5	PERK3_ARATH
Q8DJ15	PETM_THEEB
Q8YQH9	PSBJ_NOSS1
Q8BHA9	PXYP1_MOUSE
Q8JGM4	QSOX1_CHICK
Q9SJQ1	PXC1_ARATH
Q867C0	RAMP1_PIG
P28847	RIR2_EHV1B
Q0VFF9	RIC3_XENTR
Q9LNV9	RLP1_ARATH
Q10R93	RMR1_ORYSJ
O55005	ROBO1_RAT
Q2LRA0	RNY_SYNAS
A4XLD4	RNY_CALS8
B1I3H5	RNY_DESAP
Q7VIL7	RNY_HELHP
P75506	RNY_MYCPN
Q58EC8	RN152_DANRE
Q2USD9	ROT1_ASPOR
Q7N4F7	RNFG_PHOLL
Q15RL1	RNFG_PSEA6
P9WG27	RPFD_MYCTU
Q553P5	STX8A_DICDI
P70452	STX4_MOUSE
O62653	SUIS_SUNMU
Q54MI3	SUN2_DICDI
P0DP99	STMP1_MOUSE
Q946Y7	SYP61_ARATH
Q4JVQ1	TATA_CORJK
C5CBV4	TATA_MICLC
Q6FER0	TATB_ACIAD
B1W317	TATA_STRGG
Q9FGE9	TBL12_ARATH
O48950	TATB_MAIZE
P37990	TGB3_CVB
Q3SZB3	TIM50_BOVIN
H9JD76	TDRKH_BOMMO
P82179	TRDN_CANLF
Q9NRS4	TMPS4_HUMAN
B3LVB0	TMEDA_DROAN
Q8Y275	UBIB_RALSO
A0A411KUU9	UCSE_ACRSP
Q5CC92	UCRIB_CYAPA
P24083	VB05_VACCL
Q7NCE1	UCRI_GLOVI
P26291	UCRIA_PEA
Q9FK29	UBC33_ARATH
Q54BR1	PEN2_DICDI
A4QM18	PETN_PINKO
Q556W1	OXDD_DICDI
Q54FN7	PKS33_DICDI
Q5M8S2	PRS46_MOUSE
Q8BXQ2	PIGT_MOUSE
W6QP06	PRX4_PENRF
A3DBH1	RSGI1_HUNT2
O31655	RSGI_BACSU
Q45588	RSIW_BACSU
Q6PCB7	S27A1_HUMAN
Q09825	SAD1_SCHPO
Q6UWF3	SCIMP_HUMAN
A0A084B9Z5	SAT7_STACB
Q29RN8	SE6L2_BOVIN
O43002	SC61B_SCHPO
Q6AX42	SEZ6_XENLA
Q810C1	SLIK1_MOUSE
Q11203	SIAT6_HUMAN
P37575	SP2B_BACSU
Q1RMB5	SHSL1_DANRE
Q9SVC2	SY122_ARATH
O04133	SRC2_SOYBN
Q01443	SSP2_PLAYO
Q0UK51	STHD_PHANO
A6ZZJ6	SSH4_YEAS7
O95210	STBD1_HUMAN
Q8K1E0	STX5_MOUSE
P50279	STX2_RAT
P83528	STX6_CAEEL
Q9Y6I9	TX264_HUMAN
C0QJ09	TATA_DESAH
Q1QME5	TATA_NITHX
Q9R0N8	SYT6_MOUSE
A1SRS1	TATA_PSYIN
Q5NN66	TATA_ZYMMO
C1AZL6	TATB_RHOOB
A4F8J0	TATB_SACEN
P54917	TRBI_RHIRD
Q503I2	TRI13_DANRE
P22934	TNR1A_RAT
Q496Z2	TRIL_RAT
Q75Q41	TOM22_RAT
Q28203	TNR5_BOVIN
F1N4E5	TOIP1_BOVIN
Q8BX35	TNR27_MOUSE
Q5K6N0	TM232_MOUSE
Q9H3N1	TMX1_HUMAN
O16406	U376D_CAEEL
P40126	TYRP2_HUMAN
Q7NLN8	PETM_GLOVI
B1XNK6	PETG_SYNP2
B2J0R7	PETN_NOSP7
P83797	PETG_MASLA
Q9GNK5	PGPLC_DROME
Q94BX4	PIGA_ARATH
G3XD30	PILN_PSEAE
Q9C1W8	PPN1_SCHPO
Q9P7E0	QCR10_SCHPO
Q80ZF7	RDH10_RAT
Q09417	RIC1_CAEEL
P81134	RENR_BOVIN
F7V996	RL9A_HCMVM
Q9M9X0	RLP32_ARATH
O64425	RMA1_ARATH
D8Q7Q5	SEC11_SCHCM
Q9JK00	SCN3B_RAT
P0A5Z1	SECE_MYCBO
O23342	SECE1_ARATH
Q7Z2C4	SELG_DROME
Q9LPZ9	SD113_ARATH
Q1AGV6	SDC4B_XENLA
A5PJQ2	SCAR5_BOVIN
Q9W754	SCNNB_LITCT
C0HJH3	SLCB_DROME
Q24025	SOG_DROME
Q8K9P8	SOHB_BUCAP
A6ZQE4	SOP4_YEAS7
P39504	SPAN1_BPT4
Q10659	SPO14_SCHPO
Q9QUM4	SLAF1_MOUSE
P11225	SPIKE_CVMJH
Q8CEZ1	SMCO1_MOUSE
P0DPE8	SM34B_HUMAN
Q9D7I0	SHSA5_MOUSE
Q22169	SSRB_CAEEL
Q2QXM3	STLP2_ORYSJ
Q8Y8H5	SRTA_LISMO
Q8E5N2	SRTA_STRA3
Q9SF29	SYP71_ARATH
P16744	UL08_HCMVA
Q7U6N5	PETN_SYNPX
Q9TLQ9	PETG_CYACA
P0AD42	PGPC_ECOLI
Q32RL2	PSAM_ZYGCR
A0A1E1FFL6	PRHF_PENBI
Q9TM23	PSBJ_CYACA
Q0V8G3	QPCTL_BOVIN
Q9R1U9	RFNG_RAT
Q9SN38	RLP51_ARATH
F4HZZ4	RMR6_ARATH
Q67NH9	RNY_SYMTH
Q14B02	RN133_MOUSE
A9NGL9	RNY_ACHLI
Q73R54	RNY_TREDE
Q04BJ7	RNY_LACDB
A4X4U3	RNY_SALTO
A7MML1	RNFG_CROS8
A6RBY1	ROT1_AJECN
Q6GM22	RPRML_XENLA
Q8BVI5	STX16_MOUSE
Q5WLH2	RSIW_BACSK
P0AFX8	RSEA_ECOL6
Q8VDX6	RXLT1_MOUSE
Q27324	RYK1_DROME
Q04164	SAS_DROME
Q0WUG6	SBT61_ARATH
P50605	SDC_CAEEL
Q9WTM3	SEM6C_MOUSE
Q9WTL3	SEM6C_RAT
Q01590	SED5_YEAST
O76411	SCD2_CAEEL
Q52RG7	SGPL_ORYSJ
Q54RQ1	SODC3_DICDI
Q9DA21	SMCO2_MOUSE
Q5STR5	SIM40_HUMAN
Q20657	STO3_CAEEL
P45434	SSRA_ARATH
Q6UWL2	SUSD1_HUMAN
Q9M1J0	U496O_ARATH
Q8EX10	Y040_MYCPE
Q9JHW5	VAMP7_RAT
P47301	Y055_MYCGE
Q62092	NSG1_MOUSE
Q0Q470	NS7A_BC279
Q9WTX4	NRG4_MOUSE
P0A3S3	NUCE_STRPN
C7J0R5	OST4B_ORYSJ
Q9SX24	PCR11_ARATH
Q86YL7	PDPN_HUMAN
Q9LY99	PHB5_ARATH
Q9BX97	PLVAP_HUMAN
P9WI80	PKNB_MYCTO
Q72JC3	PILA2_THET2
Q08931	PRM3_YEAST
F7V995	RL8A_HCMVM
Q9ZUK7	RLP18_ARATH
Q9LS80	RLP37_ARATH
Q498D5	RMD2_RAT
Q6MNQ3	RNY1_BDEBA
Q1WT14	RNY_LACS1
O54965	RNF13_MOUSE
Q04912	RON_HUMAN
Q9Z138	ROR2_MOUSE
A3DC20	RSGI9_HUNT2
A3DEX6	RSGI5_HUNT2
A3DC27	RSGI2_HUNT2
P44791	RSEA_HAEIN
Q9M670	RTM2_ARATH
Q5RB31	SC61B_PONAB
Q9C2D4	SC61G_NEUCR
Q8PY55	SECE_METMA
O74323	SEC11_SCHPO
P28791	SEC20_YEAST
P52871	SC6B2_YEAST
P49414	SDC2A_XENLA
A6H784	SCO2_BOVIN
Q9USN1	SNX12_SCHPO
Q4L8L4	TCAA_STAHJ
C3U0S3	SNMP2_AEDAE
P33496	SH_TRTV
Q6CW19	SOP4_KLULA
P61131	SIA4C_RAT
Q54RN1	SODC2_DICDI
P41028	SP4_BACMD
Q9ET39	SLAF6_MOUSE
Q8BQM7	SMCO3_MOUSE
A0A1B0GUW7	SIM27_HUMAN
A0A1B0GRQ0	SIM36_MOUSE
P73689	SPPA_SYNY3
Q20924	SUN1_CAEEL
Q69557	U22_HHV6U
Q6SWB7	UL14_HCMVM
P16745	UL09_HCMVA
Q3SY77	UD3A2_HUMAN
Q18081	UGT48_CAEEL
Q92262	PEX3_PICPA
P51275	PETM_PORPU
Q9SGY7	PEK11_ARATH
Q9NRQ2	PLS4_HUMAN
Q9WTQ2	PODXL_RAT
Q76L40	POL1_BBWVS
Q64323	PIGA_MOUSE
Q59589	PILA_MYXXD
A2BVK2	PSAM_PROM5
Q8YNB0	PSAM_NOSS1
Q6B8K0	PSAM_GRATL
Q1XDU4	PSAF_PYRYE
Q9MS68	PSAM_EUGDE
Q5ZBY9	PSBW_ORYSJ
P23079	PSAI_TRIV2
P0DJE0	PT100_MOUSE
A0A140JWT3	PTMC_PENSI
B2J1B5	PSBY_NOSP7
Q64697	PTCA_MOUSE
Q9USH7	PSY1_SCHPO
Q9F1R6	PSBX_THEEB
Q3AN58	PSBL_SYNSC
Q9IBD8	PTPRC_CYPCA
Q7TUP7	PSBM_PROMM
Q7V4V1	PSBN_PROMM
P26286	PSBN_SYNY3
Q85FJ5	PSBN_ADICA
A4IFW2	PTPRF_DANRE
Q32RX4	PSBJ_STAPU
P50523	QCR8_SCHPO
P32747	PYRD_SCHPO
O14239	RAX2_SCHPO
Q66662	RIR2_EHV2
Q4JQV7	RIR2_VZVO
Q42374	SY111_ARATH
W0RYD3	SSG4_ORYSJ
P42519	STAR_DROME
P54603	SRTD_BACSU
A2XVC2	STLP3_ORYSI
Q6TMJ9	SYBA_DICDI
Q27236	SYBL_SCHMA
P18489	SYB_DROME
Q8BI41	SYNB_MOUSE
C6CQJ7	TATE_DICC1
A9B6A7	TATA_HERA2
B8GX56	TATB_CAUVN
Q21FP7	TATB_SACD2
A0K3W4	TATB_BURCH
A1U673	TATB_MARHV
Q2IQM4	TATA_ANADE
G2TRT3	TAM14_SCHPO
Q836A6	TAGU_ENTFA
Q1GFN7	TATB_RUEST
P15405	TGB3_WCMVO
B0RLE5	TONB_XANCB
A7SXK3	TMED_NEMVE
P0CR36	TSC10_CRYNJ
Q1RIA5	UCRI_RICBR
Q9SJA1	UBP19_ARATH
P03626	VG301_BPPF3
Q7M6G6	US34A_HCMVA
L7N697	PE16_MYCTU
Q6QI68	PEN2_RAT
Q12498	PRM4_YEAST
Q54XX1	SRPRB_DICDI
P26761	RTX1D_ACTPL
A0A1B4XBI1	SDNQ_SORAA
Q54VW1	SCPL2_DICDI
O97394	SDK_DROME
Q921W8	SCT1A_MOUSE
Q7Z5N4	SDK1_HUMAN
Q9BYH1	SE6L1_HUMAN
Q8TX54	SECE_METKA
P54900	SCN2B_RAT
Q32PE3	SELK_BOVIN
Q26972	SEM1A_TRICF
Q62217	SEM5A_MOUSE
Q76KF0	SEM6D_MOUSE
Q9YHX4	SEM4E_DANRE
Q7XV05	SERK2_ORYSJ
A0A1B0GSZ0	SPAR_MOUSE
Q810C0	SLIK2_MOUSE
Q8QZV2	SHSA2_MOUSE
O46631	SHPS1_BOVIN
P87024	SKN1_CANAX
A0A0U1RRN3	SPTOS_HUMAN
P56729	SUIS_PIG
Q9Y7K8	UPPS_SCHPO
Q86V40	TIKI1_HUMAN
Q6CWW7	TMEDA_KLULA
P43489	TNR4_HUMAN
P83626	TNR26_MOUSE
Q58CU5	TM213_BOVIN
P20334	TNR9_MOUSE
Q9BEA8	TNFL6_PIG
Q5S248	TM11E_MOUSE
Q0VCT2	TM59L_BOVIN
Q8BHM9	TM11F_MOUSE
P28282	UL56_HHV2H
P0C8N7	UCRI_SYNEL
P16754	UL02_HCMVA
F1LW30	UNC5D_RAT
P19744	VEMP_IBVK
O36423	VGA9_ALHV1
P0CA82	VF177_ASFP4
Q6EMK4	VASN_HUMAN
Q0E589	Y012_SFAVA
Q0IIY2	WSCD1_XENTR
P78423	X3CL1_HUMAN
Q8L7E5	WIT1_ARATH
P85226	VPN2_BPPHE
Q91664	VSIG1_XENLA
Q5LG75	Y1143_BACFN
P44277	Y1625_HAEIN
O28968	Y1301_ARCFU
Q9SH71	Y1421_ARATH
C0LGI2	Y1677_ARATH
K7R4D4	MSR_TRIFG
A5I6G4	PBPA_CLOBH
Q7RYM7	PBN1_NEUCR
Q65223	P17_ASFM2
Q9SZT0	P4H11_ARATH
Q9NRY7	PLS2_HUMAN
P11902	PNDA1_ECOLX
A0QNG1	PKNB_MYCS2
P27953	POLG_HCVE0
Q32RW6	PSBK_STAPU
H2KZM6	PTPR_CAEEL
E9Q0N2	PTPRH_MOUSE
O60895	RAMP2_HUMAN
Q7TPD3	ROBO2_MOUSE
Q6MCB9	RNY_PARUW
Q3A218	RNY_PELCD
Q7UNE3	RNY_RHOBA
Q8TSX9	RNFB_METAC
Q9CNP4	RNFG_PASMU
B6VQA5	SPT31_RAT
O54695	SPTC1_CRIGR
Q6WG30	T5H_TAXCU
Q9H2B2	SYT4_HUMAN
P59926	SYT15_RAT
B3EH31	TATA_CHLL2
A4SV24	TATA_POLAQ
I1TEM1	T3O_CATRO
Q7MSR8	TATA_WOLSU
Q4JUF6	TATB_CORJK
P57063	TATB_VIBCH
B1KR03	TATB_SHEWM
Q2ND29	TATB_ERYLH
Q07914	TIM14_YEAST
C1PGW1	TED7_ZINVI
P43787	THIX_HAEIN
Q02776	TIM50_YEAST
Q6CM45	TIM50_KLULA
A0A343URW7	TEX2_CATRO
P0DJQ9	TIKI2_XENTR
Q8NDY8	TMM52_HUMAN
P26185	TONB_SERMA
Q9RMT3	TONB2_PSEAE
Q9D2R4	TMD11_MOUSE
Q758B6	TSC10_ASHGO
Q59RQ2	TSC10_CANAL
Q03185	TS11_GIAIN
Q8BLH5	TSP50_MOUSE
P60506	U21_HHV7R
A0JM20	TYRO3_XENTR
Q5RFJ3	UD2A3_PONAB
Q9TLR5	PETM_CYACA
P05187	PPB1_HUMAN
Q89A98	PPID_BUCBP
Q9LPT1	PRK5_ARATH
P69790	PTXB_SHIFL
A0T0G0	PSBY_PHATC
O35074	PTGIS_MOUSE
Q8TD07	RAE1E_HUMAN
Q9WUP0	RAMP2_MOUSE
O88037	RAMC_STRCO
F4HWL3	RLP4_ARATH
Q29RU0	RN128_BOVIN
B1GZX3	RNY_ENDTX
Q8N7C7	RN148_HUMAN
Q94C77	RPKL_ARATH
Q4QJQ4	RNFG_HAEI8
A6NCQ9	RN222_HUMAN
B8E552	RNFG_SHEB2
A3QEN8	RNFG_SHELP
A7MC48	SHSA9_XENTR
B5DKS8	SWS_DROPS
Q6CVE0	SSH4_KLULA
Q13586	STIM1_HUMAN
Q8TAV4	STML3_HUMAN
Q9K809	SPPA_BACHD
Q5G5D5	SYNA_MOUSE
Q5NN67	TATB_ZYMMO
Q8NQE4	TATA_CORGL
Q7P0E4	TATA_CHRVO
C1DAK9	TATA_LARHH
A4QI94	TATA_CORGB
Q14DG7	T132B_HUMAN
Q2LVM4	TATA_SYNAS
Q7VN64	TATB_HAEDU
Q4QP03	TATB_HAEI8
Q9XH75	TATB_ARATH
Q07N50	TATB_RHOP5
A9VRA8	TAGU_BACMK
P10466	TGB2_PVXXC
B1W1H9	TATB_STRGG
O31804	TATAC_BACSU
Q6BTN1	TIM54_DEBHA
Q8R183	TIMD2_MOUSE
B1ATG9	TIKI2_MOUSE
A0A1B0GTY4	TEX50_HUMAN
Q96H15	TIMD4_HUMAN
Q9LYY2	TI143_ARATH
A5A627	TISB_ECOLI
Q9W4V8	TI50C_DROME
Q9SLF3	TC132_ARATH
Q9VYN8	TENA_DROME
P07213	TOM70_YEAST
G3X8R9	TMIG3_MOUSE
O60858	TRI13_HUMAN
Q9SBM5	PETO_VOLCA
Q923S2	PDZ1I_RAT
P9WI63	PKNL_MYCTU
P85828	PROH3_APIME
O23144	PPI1_ARATH
P31479	PSAM_EUGGR
Q31CN4	PSBF_PROM9
Q0P3J8	PSAM_OSTTA
O34507	PRKC_BACSU
A0A140JWT6	PTMU_PENSI
Q3AMD6	PSBM_SYNSC
Q7YS88	RAMP3_PIG
A4IQF5	RESA_GEOTN
Q70CT4	RLP8_ARATH
Q9XID2	RLP5_ARATH
A6Q7V0	RNY_SULNB
Q7MX21	RNY_PORGI
Q6D275	RODZ_PECAS
A1DCU0	ROT1_NEOFI
D8GR68	RNFG_CLOLD
A3DJP2	RSGI8_HUNT2
Q95JK0	RTP1_MACFA
P27340	SECE_SULAC
Q8ZV98	SECG_PYRAE
Q9HMD1	SECG_HALSA
B6YSX5	SECE_THEON
Q80TS8	SE1L3_MOUSE
Q5XI05	SE1L2_RAT
Q46DN2	SECG_METBF
Q64JA4	SIG13_PANTR
A7LCJ3	SN_PIG
Q92185	SIA8A_HUMAN
P26936	SP4FA_BACSU
Q9QYJ1	SIA7E_MOUSE
O64483	SIRK_ARATH
Q8BHK6	SLAF7_MOUSE
Q92154	SMP_COTJA
P34525	SPCS3_CAEEL
B0G168	SRSA_DICDI
Q8Y588	SRTB_LISMO
P18347	TSTP_SHV21
D0ZK39	MGRB_SALT1
C0NZU3	MMM1_AJECG
Q9XFM6	MSBP1_ARATH
Q9XYH7	MIC6_TOXGO
P08169	MPRI_BOVIN
P34199	MOPB_PECCC
Q1IGD6	MTGA_PSEE4
Q9Z0H5	NCTR1_RAT
P28954	NEC2_EHV1B
Q95MI4	NKG2E_PANTR
Q9YJN7	NSP4_ROTAD
B4URD9	NRAM_I06A0
P19742	NS7_FIPV
Q8GZ81	OFT27_ARATH
A3N223	OADG_ACTP2
Q85FP9	PETL_CYAM1
P0DO99	RSGI_BACAN
Q5QQ37	SIAT2_TAKRU
A6NFE2	SMCO2_HUMAN
Q9Y194	SGPL_CAEEL
A6NCI5	SIM16_HUMAN
Q6J9G1	STYK1_MOUSE
Q5E9E4	SSRB_BOVIN
Q6XQ97	SPANU_BPT1
P25050	STP_SHV24
P08395	SPPA_ECOLI
Q8F4W2	TATA_LEPIN
Q3MHP9	TACT_BOVIN
A9W7L6	TATA_METEP
A0QFC0	TATA_MYCA1
Q7L8C5	SYT13_HUMAN
A5U1S2	TATB_MYCTA
Q8VYS5	TBL18_ARATH
Q6DAQ3	TATB_PECAS
P15098	TGB3_NMV
Q64965	TGB3_ASPVP
P26342	TGBR3_RAT
Q5JRA6	TGO1_HUMAN
Q5CD18	TGFR1_PIG
P0C1V4	TMCO2_MOUSE
P82872	TO201_ARATH
Q629K1	TRIQK_HUMAN
O35305	TNR11_MOUSE
D3ZF92	TNR21_RAT
Q3UQ41	TM11A_MOUSE
Q5R8D5	TM183_PONAB
Q689D1	TLR2_CANLF
O32274	TUAA_BACSU
Q9D9M0	PRS52_MOUSE
B0C7S6	PSAJ_ACAM1
Q8M9Z8	PSAM_CHAGL
Q8K987	PPID_BUCAP
Q7VKX4	PPID_HAEDU
P0DTF9	PTIP2_HUMAN
Q31LS7	PSBY_SYNE7
P53801	PTTG_HUMAN
Q82IY3	PTLI_STRAW
P59908	PSBY_SYNPX
P12313	PSBT_THEVL
Q9MS70	PSBK_EUGDE
Q9ABR0	PSSY_CAUVC
Q64612	PTPRV_RAT
Q9UUJ0	PVG5_SCHPO
Q6B8V0	PSBK_GRATL
Q9LXJ2	QCR9_ARATH
P0CU91	RL131_PLAVT
Q9FN94	RLK0_ARATH
Q9C637	RLP6_ARATH
Q9V422	RYK2_DROME
Q6PBD1	SELT_XENTR
Q14242	SELPL_HUMAN
Q62170	SELPL_MOUSE
Q5HLN7	TCAA_STAEQ
P40548	SNL1_YEAST
Q8N7X8	SIGL1_HUMAN
K4BVL1	SPA_SOLLC
O15389	SIGL5_HUMAN
O43699	SIGL6_HUMAN
A0A1B0GW54	SIM39_HUMAN
A6NGZ8	SMIM9_HUMAN
A0A1B0GVV1	SIM35_HUMAN
Q7TPJ0	SSRA_RAT
O97364	SUB2_PLAFA
Q07984	SSRD_RAT
Q9ZQZ8	SY123_ARATH
Q6R2K1	SRF5_ARATH
O82427	SMT2_ORYSJ
Q14162	SREC_HUMAN
Q05BQ1	TUTLA_MOUSE
G5EF60	STIM1_CAEEL
P36057	SRPB_YEAST
Q39221	STLP2_ARATH
Q8CD78	SRTM1_MOUSE
A2WX64	STLP1_ORYSI
P23739	SUIS_RAT
A0A0P0ZEA9	STLP4_EMEVA
Q55C70	TIM50_DICDI
P06334	TCC3_MOUSE
P38228	TCM62_YEAST
O07650	TONB_CAMCO
A0A144KPK9	TES1_ALTAL
Q07259	TRG_CUPNH
O14669	TMG2_HUMAN
Q9BVK6	TMED9_HUMAN
Q6AXN3	TMED5_RAT
Q5EA03	TM186_BOVIN
Q6P9G4	TM154_HUMAN
Q2JUP1	UCRI_SYNJA
Q66630	VG27_EHV2
Q9CQ56	USE1_MOUSE
P87666	VGP_EBOZ5
O28675	Y1597_ARCFU
Q02YQ2	Y1404_LACLS
P9WM00	Y1362_MYCTO
Q8NYK8	Y186_STAAW
B8ZNI6	Y1895_STRPJ
Q9STP2	PHL21_ARATH
B7K085	PSAJ_RIPO1
Q9MS77	PSAM_PHAAC
P48116	PSAI_CYAPA
A5GNP1	PSBX_SYNPW
Q7VSX4	PTLG_BORPE
P0AFN0	PSPB_ECOL6
P23468	PTPRD_HUMAN
P07552	QCR10_BOVIN
P0DKS0	QMCA_WIGBR
Q9FRS6	PXL1_ARATH
Q9JJ74	RAMP1_RAT
Q9FXF2	RKF1_ARATH
Q54WS5	ROCO6_DICDI
Q8RA57	RNY_CALS4
Q04J36	RNY_STRP2
Q0AXJ1	RNY_SYNWW
B1JS04	RODZ_YERPY
Q8N4K4	RPRML_HUMAN
F1QUP1	RPZ_DANRE
Q3E790	TSC3_YEAST
Q6FQ42	TSC10_CANGA
Q750C9	TSC3_ASHGO
P55025	TYRO_ORYLA
Q9ZVL6	U603_ARATH
A4FUW8	TXD11_BOVIN
Q5UQ88	UBC3_MIMIV
P41834	UFE1_YEAST
P0C2Q2	VEMP_CVBLS
P0CA54	VF146_ASFWA
Q77NN6	US9_VZVO
Q9H7M9	VISTA_HUMAN
Q65145	VF165_ASFB7
A4ZUD5	Y057_ABVP
P64652	Y078_HELPJ
Q12215	WSC3_YEAST
A6QNZ8	VOPP1_BOVIN
Q6ZFR0	XAT2_ORYSJ
B5RU30	VPS10_DEBHA
P44203	Y1456_HAEIN
Q6GH63	Y1353_STAAR
B1JSH3	Y1370_YERPY
O83978	Y1014_TREPA
Q9CB43	Y2453_MYCLE
Q54ND0	Y5202_DICDI
Q8SVP6	Y4G3_ENCCU
Q9LFG1	Y3359_ARATH
P26618	PGFRA_MOUSE
P9WI74	PKNF_MYCTO
Q3TTY0	PLB1_MOUSE
P93194	RPK1_IPONI
Q96D59	RN183_HUMAN
Q8I7I5	ROL3_CAEEL
Q5JTH9	RRP12_HUMAN
C5DSG3	SKG1_ZYGRC
Q8C1Q6	SMIM4_MOUSE
L8EBJ6	SSCB_BACSU
Q9C8M9	SRF6_ARATH
Q96GP6	SREC2_HUMAN
Q6H7D2	SIT1_ORYSJ
Q24509	STX5_DROME
Q9FF75	SUN1_ARATH
Q8CI66	STML1_MOUSE
Q9H7V2	SYNG1_HUMAN
P35589	SYB_APLCA
Q6ZWR6	SYNE1_MOUSE
B0T1Q7	TATA_CAUSK
Q30PL2	TATA_SULDN
Q9XH46	TATA_PEA
B0TJ19	TATA_SHEHH
Q8ZAM2	TATA_YERPE
Q8N3T6	T132C_HUMAN
A4FBZ2	TATA_SACEN
B4RDI4	TATA_PHEZH
O64497	TOM91_ARATH
P58359	TORC_ECO57
P0CN72	TMEDA_CRYNJ
O23680	TOC33_ARATH
O14225	TOM20_SCHPO
Q19766	TOM20_CAEEL
Q9H2S6	TNMD_HUMAN
P06804	TNFA_MOUSE
Q86XT9	TM219_HUMAN
Q8K3Y7	TNF15_RAT
B8M9J6	TROPD_TALSN
Q6X0I2	VGR_SOLIN
Q7T9D9	VGP_EBOSU
O55708	VF067_IIV6
B8NM62	USTO_ASPFN
P17948	VGFR1_HUMAN
F4HVW5	VAD1_ARATH
P03453	HEMA_I77AB
Q0A448	HEMA_I49A1
E3L8A5	KEX1_PUCGT
A0K960	KDPC_BURCH
P44720	MLTG_HAEIN
Q6FSU7	MIC60_CANGA
P43322	NRG1_RAT
D4ANR0	MIC60_ARTBC
Q9IGY9	MP_MSVTA
P87207	MNT3_CANAL
P22897	MRC1_HUMAN
A0A1S3ZP85	OBL1_TOBAC
B9FDT1	OST1B_ORYSJ
P0DJZ4	ORF5A_PRRSL
Q5A4E3	OCH1_CANAL
P22961	P6_TNVA
A6QQ24	PIGL_BOVIN
P34925	RYK_HUMAN
Q9D9X8	SACA3_MOUSE
P36690	SECE_STRGR
Q8TZK2	SECE_PYRFU
W5XKT8	SACA6_HUMAN
P60460	SECG_METJA
Q9H3T3	SEM6B_HUMAN
B0G180	SPCS3_DICDI
Q54GL3	SIGG_DICDI
P22407	SPDA_STRLI
Q7Y2B9	SPAN1_BPKMV
A0A1B0GVQ0	SPAR_HUMAN
U5NDT8	SLS_CATRO
A5D7T4	SIAT2_BOVIN
Q645J3	SGMR1_TARGR
Q9UIB8	SLAF5_HUMAN
A0A1B0GUA5	SIM32_HUMAN
Q4W5P6	SIM43_HUMAN
P0DH86	SRK_ARATH
Q5ZIS9	SHSA5_CHICK
Q9UBS9	SUCO_HUMAN
P16721	UL11P_HCMVA
Q7NZD1	UBIB_CHRVO
Q6P073	UB2J2_MOUSE
Q69556	U21_HHV6U
F5HFB4	UL18_HCMVM
Q6WB94	VGLG_HMPVC
Q6PCP5	MFF_MOUSE
P53214	MTL1_YEAST
O27225	MTRG_METTH
A1K3B8	MTGA_AZOSB
Q99LX8	OST4_MOUSE
Q7APG1	OLSA_RHIME
Q54QH3	ODR4_DICDI
Q5BKD0	OAS1B_RAT
Q8NBR0	P5I13_HUMAN
Q95152	PDPN_CANLF
Q6BK00	PEX3_DEBHA
P09619	PGFRB_HUMAN
P48102	PETL_CYAPA
Q46KE1	PSAJ2_PROMT
Q3AN57	PSBF_SYNSC
Q8WHZ4	PSBH_PSINU
P23075	PSAJ_THEVL
C0LGU0	PRK1_ARATH
A0A2K3DMP5	PSBR_CHLRE
Q58421	PSTS_METJA
A0A140JWT9	PTMK_PENSI
Q98936	PTPRG_CHICK
P06474	RIR2_HHV1K
Q9SHI4	RLP3_ARATH
Q9NDV2	RNKA_CERCA
Q10259	SPC3_SCHPO
Q92182	SIAT1_CHICK
H2E7T9	SMTL2_BOTBR
Q6Q1S2	SPIKE_CVHNL
Q753L2	SKG1_ASHGO
Q09488	SMA6_CAEEL
Q3UH99	SHSA6_MOUSE
A0A5F9ZH02	SIM42_HUMAN
Q0VAQ4	SMAGP_HUMAN
J3QNX5	SHSA8_MOUSE
Q09092	SRK6_BRAOV
Q6SW31	UL120_HCMVM
P16742	UL124_HCMVA
Q7U566	UCRI_SYNPX
Q9QJ43	U23_HHV6Z
Q6SWN0	UL136_HCMVT
Q197C7	VF307_IIV3
Q66608	VGE3_EHV2
P09712	US03_HCMVA
O64780	Y1614_ARATH
P44272	Y1605_HAEIN
O91085	VPU_HV1YF
P17286	VPU_SIVCZ
Q52968	Y1001_RHIME
Q92JH1	Y096_RICCN
Q8VYT3	Y4052_ARATH
P9WL83	Y2576_MYCTU
I6YB21	Y3067_MYCTU
P75507	Y268_MYCPN
B9S2H4	Y232_RICCO
Q1J8B6	Y295_STRPF
Q1RIN2	YAJC_RICBR
Q7NF27	PETN_GLOVI
O75051	PLXA2_HUMAN
Q91VC4	PLVAP_MOUSE
Q22949	PLSB_CAEEL
Q91513	PRLR_ORENI
O78471	PSBI_GUITH
A0A1Y1C7S2	QNN2_EMEVA
P06008	RCEH_BLAVI
Q5WGY8	RESA_BACSK
Q72HM1	RNY_THET2
A8MFC3	RNY_ALKOO
Q9ZRF9	RPK1_ARATH
Q6MTI6	RNY_MYCMS
A5GAT3	RNY_GEOUR
Q9RRM6	RNY_DEIRA
Q03VG1	RNY_LEUMM
A2RN36	RNY_LACLM
B2VEQ5	RNFG_ERWT9
Q9CAK4	ROH1_ARATH
Q2VPW6	TYRP1_FELCA
Q8VZ95	VAP11_ARATH
Q573B7	Y065_AFV2P
Q63666	VAMP1_RAT
Q8VXZ5	XG113_ARATH
P16202	VNB_INBOR
Q60324	Y018_METJA
P27382	VP11_BPPRD
P03777	Y05_BPT7
O88384	VTI1B_MOUSE
Q9ENL3	VP3_CTFVL
A4ZUB9	Y059_ABVP
O51042	Y009_BORBU
Q9PWR4	VSIG1_CHICK
Q0WNY5	WAKLN_ARATH
Q6FPF1	VPS10_CANGA
Q8GYF5	WAKLR_ARATH
Q03913	VPS61_YEAST
Q8DSQ4	Y1719_STRMU
O29169	Y1096_ARCFU
Q58878	Y1483_METJA
O04086	Y1105_ARATH
C0QB81	Y1776_DESAH
P9WMC9	Y1816_MYCTU
P56117	Y190_HELPY
Q6R7E1	Y088_OSHVF
O83131	Y093_TREPA
P0DH79	Y5064_ARATH
P47523	Y281_MYCGE
O81069	Y2899_ARATH
P65020	Y2605_MYCBO
O04195	Y2992_ARATH
Q0P3J9	YCF12_OSTTA
Q6LYT4	Y903_METMP
P31559	YCF12_EUGGR
Q49760	Y614_MYCLE
O29506	Y752_ARCFU
Q96VH3	YC021_YEAST
C0LGV0	Y5487_ARATH
Q9LZR8	Y5370_ARATH
Q9ZCY3	Y568_RICPR
O32866	MTRB_METKA
P0A0Z3	MTGA_NEIMA
Q685J3	MUC17_HUMAN
B2JH09	MTGA_PARP8
Q2YDH0	MUC24_BOVIN
Q8WXI7	MUC16_HUMAN
Q9UTN7	MUG95_SCHPO
Q8NCQ3	NC301_HUMAN
Q9DBV4	MXRA8_MOUSE
Q01045	NEC2_SHV21
Q9E6N5	NEC2_GAHVM
Q0GXS4	NFP_MEDTR
P26715	NKG2A_HUMAN
Q66181	NS4_CVMJH
Q6GL33	PGAM5_XENTR
P0DUB1	PIGR_EQUAS
Q6CSN2	PUL2_KLULA
Q7V340	PSBN_PROMP
P58568	PSAJ_NOSS1
Q9HD43	PTPRH_HUMAN
Q2JUV5	PSBN_SYNJA
A0A0P0XL10	RTFL2_ORYSJ
Q9DA48	SACA1_MOUSE
A6UWW7	SECG_META3
Q2NEV8	SECE_METST
Q12981	SEC20_HUMAN
P97353	SEC1_MOUSE
Q8C850	SCAR3_MOUSE
Q96RL6	SIG11_HUMAN
Q920G3	SIGL5_MOUSE
Q5MQD0	SPIKE_CVHN1
Q32L85	SMDC1_BOVIN
A0A2R8YCJ5	SIM41_HUMAN
B7QIN3	SMIM7_IXOSC
H3JU05	SRGT1_CHLRE
B4N1W9	SWS_DROWI
P78380	OLR1_HUMAN
Q5VKJ7	OBL1_RICCO
Q9P7G4	OMA1_SCHPO
A3A8Q4	P2C18_ORYSJ
Q76HL1	PRS43_MOUSE
W6Q3Z9	PRX8_PENRF
Q9TLX5	PSAM_CYACA
Q31CN5	PSBE_PROM9
P51206	PSBY_PORPU
Q8SL93	PSBZ_EUGGA
P35832	PTP99_DROME
Q54V76	QCR8_DICDI
P08525	QCR8_YEAST
P0DOV3	QRCA_DESVH
Q8VZ14	RMR2_ARATH
F4I2Y3	RMR3_ARATH
Q8NC42	RN149_HUMAN
Q2NJ28	RNY_AYWBP
Q86T96	RN180_HUMAN
Q8TC41	RN217_HUMAN
Q54P59	SARAF_DICDI
Q6CMR5	SEC11_KLULA
Q09827	SC61G_SCHPO
Q94AU2	SEC22_ARATH
P43407	SDC2_MOUSE
Q5R7F5	SEM6D_PONAB
A0A1U8QHS4	SDGC_EMENI
Q9NPR2	SEM4B_HUMAN
Q6FPI5	SED4_CANGA
Q65S86	MTGA_MANSM
P44890	MTGA_HAEIN
Q9SS43	MUC21_ARATH
Q9UKN1	MUC12_HUMAN
Q8K1X4	NCKPL_MOUSE
P37301	MYP0_CHICK
Q5EB81	NB5R1_RAT
Q9CZR2	NALD2_MOUSE
P36587	NCPR_SCHPO
F4HXQ7	MYOB1_ARATH
D4I1C3	MZRA_ERWAC
Q7GCL7	NAC74_ORYSJ
Q8TDF5	NETO1_HUMAN
Q14494	NF2L1_HUMAN
P56513	PLM_CANLF
P89457	NEC2_HHV2H
Q9QJ35	NEC2_HHV6Z
P33212	NOLW_RHIFR
Q0MQC5	NDUB1_GORGO
A0A0C1BV72	OPAC_ASPUT
F4HYR4	OFT15_ARATH
P48107	PSBM_CYAPA
Q03032	OADG2_SALTY
A9CBA0	ORF1_ADES1
Q16549	PCSK7_HUMAN
P41413	PCSK5_RAT
Q0KHU5	PCAT_DROME
Q9Y5F6	PCDGM_HUMAN
Q92266	PEX13_PICPA
P48366	PETM_CYAPA
Q8NEN9	PDZD8_HUMAN
Q9SSL9	PEPR1_ARATH
P9WI78	PKND_MYCTO
P9WI68	PKNI_MYCTO
P23319	PSAX_TRIV2
A8ET78	RNY_ARCB4
Q03NQ6	RNY2_LACBA
Q9ULK6	RN150_HUMAN
Q8BGI1	RNF24_MOUSE
P47376	RNY_MYCGE
C6DH13	RNFG_PECCP
Q6L0N2	SECG_PICTO
Q54JV6	SC61G_DICDI
Q553P6	SERP_DICDI
Q641S4	SELK_XENLA
Q32LJ5	SPEM1_BOVIN
D7UQ39	SOL6_ALTSO
Q6TMJ3	SIGJ_DICDI
Q658G7	SIK1_ORYSJ
Q6WB95	SH_HMPVC
Q65984	SPIKE_CVCAK
F4K6F1	GT18_ARATH
P28882	HEMA_PHODV
P12567	HEMA_RINDK
Q8LDL0	HHL1_ARATH
Q08156	KIT_CHICK
B3LHF1	LCL3_YEAS1
Q6GIC4	LEPH_STAAR
Q6C994	KAR5_YARLI
Q50341	MGP3_MYCPN
P36066	MGR3L_YEAST
Q54ND5	MINP1_DICDI
C7GMW8	MIC12_YEAS2
A0A0C1E1L9	OPAB_ASPUT
W6Q4S2	ORF7_PENRF
P0CW98	PCR9_ARATH
Q9HC56	PCDH9_HUMAN
Q67UX7	P2C10_ORYSJ
P02919	PBPB_ECOLI
B0C6T5	PETM_ACAM1
Q9SX31	PERK9_ARATH
Q9GN97	PGPLD_DROME
Q9NWW9	PLAT2_HUMAN
Q6CWT7	PPN1_KLULA
P43620	RMD8_YEAST
Q9PR60	RNY_UREPA
Q3Z646	RNY_DEHM1
A1BEZ9	RNY_CHLPD
Q6F1Q9	RNY_MESFL
B2VE88	RODZ_ERWT9
A9BEV4	RNY_PETMO
B6KLP1	RON22_TOXGM
A1S6N3	RNFG_SHEAM
Q9V6K3	ROR2_DROME
Q99PL5	RRBP1_MOUSE
Q95MD2	SCF_HORSE
P60465	SECG_SACS2
C4QXP7	SEC11_KOMPG
Q86JD4	SEC11_DICDI
Q12UQ2	SECE_METBU
Q57817	SECE_METJA
Q9UUA4	SEC66_SCHPO
Q39203	SD22_ARATH
Q6AZH0	SELSA_XENLA
Q93212	SOL1_CAEEL
Q6C4R5	SPC3_YARLI
Q6BW46	MTC6_DEBHA
Q5AZB4	NCB5R_EMENI
Q96HA1	P121A_HUMAN
P0A222	MXIG_SHISO
O39830	MVP_FBNY2
O95502	NPTXR_HUMAN
O57604	PODXL_CHICK
Q18673	NEPL1_CAEEL
O44857	NEPL2_CAEEL
Q8B8X3	POL1_TBRVM
Q51662	NORC_PARDE
Q02827	NDUC2_BOVIN
Q07599	NRAM_I63A3
Q9NXE4	NSMA3_HUMAN
Q9Z8B5	NQRC_CHLPN
Q8H1E6	OFUT9_ARATH
Q94C26	PCC1_ARATH
Q7V1W2	PETN_PROMP
P0C029	PSAZ_GLOVI
A0A172M477	RLR67_PLAVT
Q9UT91	RMP1_SCHPO
Q8AWW4	RN128_XENLA
Q8BP31	RN122_MOUSE
Q5WFX6	RNY_BACSK
P97054	RNFG_RHOCA
A6ZMR2	ROT1_YEAS7
Q6FKL3	ROT1_CANGA
B8CM54	RNFG_SHEPW
Q9KG49	RSIW_BACHD
P38382	SECE_SYNY3
Q3UU41	SCIMP_MOUSE
F7C1E2	SARAF_XENTR
A8I6P9	SC61B_CHLRE
P11655	SEC12_YEAST
Q5V456	SECE_HALMA
O13644	SED5_SCHPO
Q9NTN9	SEM4G_HUMAN
P97321	SEPR_MOUSE
Q7SXB3	P3IP1_DANRE
Q0WPN8	PDLP7_ARATH
Q8VZN4	PPI4_ARATH
Q06J31	PSAJ_BIGNA
Q99946	PRRT1_HUMAN
P0C421	PSBH_ORYSI
A2C7G0	PSAJ_PROM3
Q8SL91	PSBZ_EUGMY
Q10WA3	PSBY_TRIEI
A2BU19	PSBX_PROM5
Q7W2U0	PTLE_BORPA
Q06J16	PSBK_BIGNA
P41608	PSBM_PINTH
B4MR28	PTK7_DROWI
Q6V3W9	PYRD_LACK1
Q6AX23	QSOX2_XENLA
Q6GLU0	R9BPC_XENLA
Q8R4C5	RAMP2_CAVPO
P0C701	RIR2_EBVG
Q63DQ8	RESA_BACCZ
A0A5S6RB44	RTFL3_ORYSJ
Q6FP25	PEX22_CANGA
P46014	P2C70_ARATH
Q81EJ6	PGDA2_BACCR
A0T0U4	PETL_THAPS
B2RXS4	PLXB2_MOUSE
Q110N3	PSBH_TRIEI
Q8DKM3	PSBY_THEEB
Q9WUQ2	PREB_MOUSE
Q7W2U4	PTLB_BORPA
Q64605	PTPRS_RAT
Q4WLD1	PYR5_ASPFU
P86148	RBP1_PLAF7
Q3J170	RCEH_RHOS4
Q148R9	R9BP_MOUSE
O48851	RLP22_ARATH
Q9SLI6	RLP8X_ARATH
Q9LJS0	RLP42_ARATH
Q6AYG0	RRNAD_RAT
Q8IXA5	SACA3_HUMAN
Q9N3X8	SDK_CAEEL
Q2NHI7	SECG_METST
O27713	SECE_METTH
A0A0H3GDH9	PGDA_LISM4
Q9S7M9	P24B2_ARATH
Q8TEM1	PO210_HUMAN
Q2JI23	PSAJ_SYNJB
Q84JQ4	PRK2_ARATH
Q9TLW6	PSAF_CYACA
Q14761	PTCA_HUMAN
Q85BG5	PSBT_ANTAG
Q54VS2	PSIP_DICDI
Q7U9I8	PSBN_SYNPX
O75452	RDH16_HUMAN
F4JTU7	RLP48_ARATH
F4KHA2	RLP54_ARATH
F4IUU1	RLP27_ARATH
Q6AJ81	RNY_DESPS
Q03E93	RNY2_PEDPA
Q8EVM0	RNY_MYCPE
A6GYR0	RNY_FLAPJ
Q61G93	ROL3_CAEBR
C5BDE9	RNFG_EDWI9
P42159	RTK2_GEOCY
Q9BQQ7	RTP3_HUMAN
Q9LK03	PERK2_ARATH
P39718	PEX22_YEAST
T2KMF4	PLH4_FORAG
P27954	POLG_HCVE1
Q852M4	PLAT3_ORYSJ
P31481	PSBK_EUGGR
O14001	PVG2_SCHPO
A4D9R2	PYR3_ASPFU
Q28173	RAGE_BOVIN
G3V9H8	RET_RAT
C0LGR3	RGI3_ARATH
Q9N491	SQV2_CAEEL
C5IGN8	SRRDP_PHYPO
Q09363	SQV8_CAEEL
Q8KY50	STKP_STREE
O22943	STL1_ARATH
Q08176	MIM1_YEAST
Q5TGZ0	MIC10_HUMAN
Q7W039	MTGA_BORPE
Q0MQD5	NDUB4_PANTR
Q72EF4	NRFH_DESVH
A5UAX6	NQRF_HAEIE
A1XQY3	NR3BB_DANRE
Q6PK18	OGFD3_HUMAN
Q0G9W8	PSBM_DAUCA
Q9G049	N_BPPHM
A0A2I1BSW0	NVFM_ASPN1
Q9XJR5	P8_BPPM2
Q6WXV7	PC11X_PONPY
Q94F09	PDI52_ARATH
Q2JS99	PETM_SYNJA
Q9I4F8	PHOQ_PSEAE
P83795	PETL_MASLA
B0S5N4	PLXA3_DANRE
Q62656	PTPRZ_RAT
A0T0B0	PSBN_PHATC
Q99M80	PTPRT_MOUSE
P05710	PRLR_RAT
C0H5F4	RBP2B_PLAF7
E9KMQ3	GRA2_CLAGR
P15749	GSPJ_KLEPN
P02725	GLPA_PIG
P45784	GSPN_VIBCH
Q8IUY3	GRM2A_HUMAN
[truncated: 10,097 more rows]

## Sheet: 2-5 TMD 70%
Q617Y0	MIG23_CAEBR
Q0D289	MOSMO_DANRE
Q6BX67	MRS2_DEBHA
P51047	MR1AL_DANRE
Q9HD23	MRS2_HUMAN
O74847	MPC1_SCHPO
O67122	MOTA_AQUAE
B7MVV0	MNTP_ECO81
Q86VF5	MOGT3_HUMAN
Q31LP8	MSCL_SYNE7
Q03D91	MSCL_PEDPA
Q8NXT0	MNHE2_STAAW
Q5HRB1	MNHB2_STAEQ
Q62953	MTR1L_RAT
B7MW36	MSRQ_ECO81
A7NPD9	NUOK_ROSCS
Q83IH7	OPGB_SHIFL
A7HZV8	NUOK_CAMHC
B7MXV8	NUOK_ECO81
Q30ST6	PLSY_SULDN
P43842	PNTA_HAEIN
Q8NE79	POPD1_HUMAN
Q99IE6	POLS_RUBVO
A0A1E1FFM3	PRHB_PENBI
P58583	PSAK1_NOSS1
P51370	PSAK_PORPU
Q6FIN8	PUP1_CANGA
P69801	PTNC_ECOLI
Q1CC26	PSIE_YERPA
Q8FNR1	QCRA_COREF
Q54GD8	PX24C_DICDI
O72157	RDRP_SBMVA
Q7S455	RCF1_NEUCR
Q5B6J9	RCF1_EMENI
O88039	RAMA_STRCO
P26405	RFBK_SALTY
Q07829	RRT7_YEAST
Q9M1I6	SDP1L_ARATH
Q1RIN3	SECD_RICBR
Q8VYI1	SBH1_ARATH
P14906	SEC63_YEAST
Q75D26	SEC62_ASHGO
Q5AI21	SEC62_CANAL
A3LWM9	SEY1_PICST
B2RFN2	SNMP2_HELVI
Q5EA43	SFXN2_BOVIN
E3RIP0	SHO1_PYRTT
Q08749	TIM18_YEAST
P59670	TIM17_NEUCR
P54506	LEPW_BACSU
A5E4Z8	KAR5_LODEL
A6ZMC4	KAR5_YEAS7
A4IM26	LSPA_GEOTN
C4LD11	LSPA_TOLAT
Q8D2U8	MSBA_WIGBR
Q56A55	MITOS_DANRE
B6IZ55	NUOK_COXB2
P34669	OST3_CAEEL
C0QR89	NUOK_PERMH
B9L175	NUOK_THERP
Q96RD7	PANX1_HUMAN
Q7YRH6	PEMT_BOVIN
Q83R47	PGSA_SHIFL
O15547	P2RX6_HUMAN
Q29RT8	PLPR2_BOVIN
P59256	PLSY_THEEB
Q558Y6	PKS14_DICDI
P46187	RSEC_ECOLI
Q70JP0	SLDB_GLUOX
O76735	SNG1_CAEEL
E0W3E3	SNMP1_PEDHC
O02351	SNMP1_ANTPO
F4I3V6	SHW1_ARATH
P53266	SHY1_YEAST
Q63965	SFXN1_RAT
B5VHP4	SHO1_YEAS6
Q6FTC4	SHO1_CANGA
A7TZE6	SKIT1_MOUSE
A7XUX6	SKIT2_MOUSE
A7XUY5	SKIT5_MOUSE
Q8TDW4	ST7L_HUMAN
Q9NRC1	ST7_HUMAN
O13861	TCD_SCHPO
Q96NL1	TMM74_HUMAN
Q8BXJ9	TMM62_MOUSE
P50598	TOLQ_PSEAE
Q6QA74	TM251_PIG
Q6GQ39	TM135_XENLA
Q8NCS4	TM35B_HUMAN
Q6NYE7	TM192_DANRE
Q5EA91	TM164_BOVIN
Q6IR55	TM129_XENLA
Q9NPI0	TM138_HUMAN
Q6AXS2	TM252_RAT
Q0II74	TM253_BOVIN
A5DRE8	TVP23_PICGU
Q99PE3	P2RY2_MERUN
Q9LYQ4	PR1B6_ARATH
Q7YJX5	PSBZ_CALFG
Q4G3C6	PSBZ_EMIHU
B5R7S5	PSIE_SALG2
Q813A6	PSIE_BACCR
Q7A184	QOX4_STAAW
Q01IH3	PX114_ORYSI
Q8XA47	QSEE_ECO57
P59382	PXMP4_RAT
Q0VCP2	PX11A_BOVIN
O88779	RHBL1_RAT
P0CK97	S35E2_HUMAN
Q8GWH5	RTNLT_ARATH
Q9ZNE7	SECE_VIBAL
Q85444	S3_DPIRV
O78500	SECG_GUITH
A0A1B4XBH0	SDNE_SORAA
O66505	SECG_AQUAE
Q67YT8	RUS4_ARATH
O15127	SCAM2_HUMAN
Q9LR68	SCAM2_ARATH
Q99287	SEY1_YEAST
Q61180	SCNNA_MOUSE
G2TRR4	SPC1_SCHPO
O55100	SNG1_MOUSE
E1JI63	SNMP2_DROME
A7F1F4	SHO1_SCLS1
A7XV07	SKIT8_MOUSE
Q9P6K1	SFT2_SCHPO
A7TI28	SHO1_VANPO
Q5FC79	SFXN5_CAEEL
P64744	SMASE_MYCBO
A7SLZ2	STING_NEMVE
F4JPE9	SUN5_ARATH
Q2T9Q1	TBC20_BOVIN
Q65675	TGB2_BNYVS
P87146	TIM22_SCHPO
Q9PGI5	NUOK_XYLFA
B5Z8R5	NUOK_HELPG
Q3ZBX1	PIGC_BOVIN
Q5WQY5	POLS_CHIKN
P54773	PSBS_SOLLC
A0T0L7	PSBZ_PHATC
Q6FSW5	RCF1_CANGA
P51751	RCEM_PARPM
P11695	RCEL_CHLAA
A6ZM32	RCF1_YEAS7
A5PJ65	RER1_BOVIN
Q1MJ95	RGTE_RHIL3
P91390	RPN2_CAEEL
Q9DBG6	RPN2_MOUSE
Q9ZU82	RPH1_ARATH
Q9M145	RTNLG_ARATH
Q9ZU43	RTNLO_ARATH
P0AG96	SECE_ECOLI
Q6BI99	SEC62_DEBHA
Q17QF8	SCAM5_BOVIN
P54883	SEX3_MYCLE
A4I7K1	SEY1_LEIIN
Q8ILT5	SEY1_PLAF7
O13263	SCNNH_XENLA
Q15005	SPCS2_HUMAN
Q9SYH3	SPL2P_ARATH
P13801	SP2G_BACSU
E7RAI2	SHO1_OGAPD
Q5U3Y7	SGMR2_RAT
A6QU86	SHE9_AJECN
Q9UUD1	SREBP_SCHPO
Q9VPT7	PGAP2_DROME
A2REZ8	PLSY_STRPG
Q6JWV8	POPD2_DANRE
B1WWA0	PSBZ_CROS5
Q85FY1	PSBZ_CYAM1
Q31KZ4	PSBZ_SYNE7
Q2JJZ7	PSBZ_SYNJB
P92276	PSBZ_CHLRE
O32332	PTHC_CLOB8
A7Z6Z1	PSIE_BACVZ
Q4L563	QOX3_STAHJ
Q5NDM9	RDRP_PNLV
A6NKG5	RTL1_HUMAN
Q8LDS3	RTNLR_ARATH
P9WGN5	SECG_MYCTU
O74843	SIF1_SCHPO
O55101	SNG2_MOUSE
Q8NKG9	SLD1_LACK1
Q56023	SPAP_SALTI
O43761	SNG3_HUMAN
P49600	SP2E_BACME
Q9VVW3	SFXN2_DROME
A7TZG1	SKI10_MOUSE
D4DA58	SHO1_TRIVH
Q6BVC2	SHO1_DEBHA
C5MB30	SHO1_CANTT
O17699	SRG47_CAEEL
O17185	SUP9_CAEEL
Q59Q43	SYM1_CANAL
P0CQ38	SYM1_CRYNJ
Q99JT6	TLCD1_MOUSE
Q9SVU4	TET20_ARATH
Q5BQ04	TET16_ARATH
Q1RKM3	PGSA_RICBR
Q7S7C5	PFA3_NEUCR
Q5PQZ7	POPD1_DANRE
Q8W115	PR1A3_ARATH
P18392	RSTB_ECOLI
P55131	RTX32_ACTPL
Q96328	SAC8_ARATH
O83547	SECG_TREPA
Q9BRL7	SC22C_HUMAN
O77735	SCAM1_PIG
A7ERA6	SEY1_SCLS1
O95473	SNG4_HUMAN
P22408	SPDB_STRLI
Q9UQ90	SPG7_HUMAN
Q04172	SHE9_YEAST
Q5U3Y5	SFT2A_RAT
Q6FK33	SHE9_CANGA
O18690	SRA21_CAEEL
F4I8I0	SUN4_ARATH
Q8BGN8	SYNPR_MOUSE
A6NJY4	T238L_HUMAN
A0JMW6	T214A_XENLA
Q6GQT5	T151A_MOUSE
O44477	T17B1_CAEEL
Q9USM7	TIM23_SCHPO
A2RI47	THIT_LACLM
P29481	TCPC_VIBCH
Q96HE8	TMM80_HUMAN
P0ABU9	TOLQ_ECOLI
P02930	TOLC_ECOLI
A0A0U1RQ45	TM275_MOUSE
Q28GF8	TM205_XENTR
Q8BRG8	TM209_MOUSE
Q4V8S3	TM242_DANRE
A9JSM3	TM238_MOUSE
Q66JC0	TM138_XENTR
Q75JB5	TM14_DICDI
Q6CTK9	TVP23_KLULA
Q5APC0	TVP18_CANAL
B7JGL8	NUOK_BACC0
O48528	OP163_ARATH
Q06144	ORM2_YEAST
A0A0D3MU35	ORGRE_CUCME
Q8VYD8	ORLIK_ARATH
Q8N138	ORML3_HUMAN
Q7Z8R5	PALI_YARLI
Q9JJE4	PAQR4_MOUSE
Q4V8A1	PCT2B_RAT
Q3MDY0	PCXA_TRIV2
Q1KZ54	P24_CILVC
Q84TU6	PETD_EUGGR
Q19VC7	PSBD_CHLAT
Q08B84	RN19B_XENLA
Q9KT91	RNFE_VIBCH
Q5SPX3	RN215_MOUSE
M1C5M7	RPH1_SOLTU
O70622	RTN2_MOUSE
P55129	RTX12_ACTPL
A0A1B4XBH8	SDNH_SORAA
Q9NTJ5	SAC1_HUMAN
P51274	SECG_PORPU
Q5HR29	SAES_STAEQ
A0A1B4XBJ9	SDNB_SORAA
B0D0N9	SEY1_LACBS
A0A0C5Q309	SCD1_TACFU
P0CQ47	SEY1_CRYNB
O74882	SDH3_SCHPO
E5EZW7	SNMP1_OSTFU
Q04398	SPG3_YEAST
E6RET3	SHO1_CRYGW
Q9ZHD4	SILS_SALTM
Q9Y876	SHR3_SCHPO
A0A0B2XGM8	SUBC_METRA
O14142	SYM1_SCHPO
Q9FN51	TET12_ARATH
Q969K7	TMM54_HUMAN
P72202	EXBB_MANHA
Q5RAG2	ESYT1_PONAB
Q9ZK83	EXBL1_HELPJ
P72941	EXBL2_SYNY3
P72604	EXBL3_SYNY3
Q9UBU6	FA8A1_HUMAN
Q59QL0	ERFB_CANAL
P71052	EPSC_BACSU
P68434	ERG3_MYCBO
Q9P6K6	ERV14_SCHPO
Q9CR89	ERGI2_MOUSE
P10955	FIXL_RHIME
P0A565	ESXA_MYCBO
Q23424	FZO1_CAEEL
P42513	FPTB_PSEAE
C6VKW6	FTSH_LACPJ
Q67T82	FTSH2_SYMTH
B7J0N5	FTSH_BORBZ
C7MC16	FTSH_BRAFD
D2QZ34	FTSH_PIRSD
Q9JU31	FTSK1_NEIMA
Q9KA95	FTSK_BACHD
Q9KNS3	FRDC_VIBCH
Q9CP59	FRDD_PASMU
Q1RK79	FTSK_RICBR
P67638	FRDC_SALTY
Q8F1W7	FTSK_LEPIN
A5DSM4	GET2_LODEL
Q93N70	GERLA_BACCE
Q6NMM1	GOT1_ARATH
Q9C5V5	GLR28_ARATH
Q7XP59	GLR31_ORYSJ
Q9GJS9	GLRB_BOVIN
Q9LFN8	GLR26_ARATH
P41265	GP_PUUMK
P09612	GP_BUNL7
P0AEQ8	GLNP_ECO57
P41083	GLNP_RICPR
Q911P0	GLYC_WWAVU
Q9LY09	GRP17_ARATH
P09991	GLYC_LYCVA
P13847	HBSAG_HHBV
P31868	HBSAG_HBVC1
P0A2I9	HISQ_SALTY
Q9F2V2	HTPX2_STRCO
P0DPS6	INCG_CHLTR
P91799	IM25_SCHJA
Q5Z9I2	IMCL1_ORYSJ
P0A334	KCSA_STRLI
Q15842	KCNJ8_HUMAN
B7MLH4	LGT_ECO45
P37608	LCN3_LACLL
Q6GV12	KDSR_MOUSE
Q3LS21	KCNK9_MOUSE
Q09621	LACT2_CAEEL
A0KG40	LSPA_AERHH
Q824E2	LSPA_CHLCV
Q7VQK9	LSPA_BLOFL
A7H688	LSPA_ANADF
P0ADC5	LOLC_ECO57
O83943	LSPA_TREPA
A5F8Z4	LSPA_VIBC3
Q5HJB4	LRGA_STAAC
Q9SYC8	LPAT3_ARATH
Q8L4Y2	LPAT4_ARATH
Q2W8R8	MAMF_MAGSA
Q7SCY6	PFA4_NEUCR
Q04941	PLP2_HUMAN
Q9HV31	PMRB_PSEAE
B2SY66	PLSY_PARPJ
Q15X19	PLSY_PSEA6
P60823	PLSY_ONYPE
Q4ZMF5	PLSY_PSEU2
Q80S27	POLS_MIDDV
Q6ZMZ0	RN19B_HUMAN
Q9BY78	RNF26_HUMAN
B8D8R9	RNFE_BUCA5
Q57020	RNFE_HAEIN
Q8GP19	RSSA_SERMA
Q9HV52	SECG_PSEAE
Q4UNA3	SECG_RICFE
Q53955	SECD_STRCO
Q5CL93	SEY1_CRYHO
B6K0N7	SEY1_SCHJY
A7TJY3	SEY1_VANPO
Q4XZY3	SEY1_PLACH
O97742	SCNNB_RABIT
P38343	SLM6_YEAST
Q965Q4	SMS3_CAEEL
P37873	SP2M_BACSU
Q6CAC5	SHO1_YARLI
Q6FKI5	SMA2_CANGA
A5E1V8	SHO1_LODEL
A7THM1	SHE9_VANPO
Q5AVI2	SHO1_EMENI
Q4KM93	TM177_RAT
Q7ZAK5	TACY_STRR6
A7E2I7	T151B_DANRE
F6V1J6	T178B_XENTR
Q8IW70	T151B_HUMAN
Q5PMJ0	PHOQ_SALPA
A7TRZ7	PRM1_VANPO
Q9JIG8	PRAF2_MOUSE
Q9S7N7	PSAG_ARATH
O32333	PTHB_CLOB8
Q81XB6	PSIE_BACAN
O14200	PXA1_SCHPO
P39838	RCSD_ECOLI
B3H707	RBL17_ARATH
Q755H8	RBD2_ASHGO
H2DF88	RHVI2_ROSHC
Q5BL63	REEP4_XENTR
Q1L8L6	RN19B_DANRE
Q6P5S7	RNK_HUMAN
P38192	RRT1_YEAST
P53117	RRT6_YEAST
Q9SD42	RTH_ARATH
Q04947	RTN1_YEAST
Q9NQC3	RTN4_HUMAN
O02858	SCD_PIG
O25847	SECG_HELPY
P72179	SECY_PARDE
A2FJ32	SEY13_TRIVA
Q6CMK7	SLD1_KLULA
D2A0H5	SNMP1_TRICA
Q9UTQ9	SPC2_SCHPO
P40867	SP5AB_BACSU
Q6DFQ5	SGMR2_XENTR
Q6C7F7	SHE9_YARLI
Q2T9W7	MSPD1_BOVIN
Q10493	MU106_SCHPO
Q9Y800	MUG97_SCHPO
P0AFA4	NARX_SHIFL
Q92FX2	NHAA_RICCN
Q6GH26	NIKC_STAAR
P70617	NINJ1_RAT
L7WME9	NOTG_ASPVE
O21567	NU4LM_SIGHI
P84305	NU1M_DROMI
A4XV02	NUOA_PSEMY
A1KSH5	NQRD_NEIMF
B5EFG3	NUOA2_GEOBB
A6L171	NUOA_BACV8
P40219	OSW5_YEAST
Q42626	OLNB3_BRANA
Q13BG6	NUOK_RHOPS
P0AFE1	NUOJ_ECOL6
Q67P12	NUOK1_SYMTH
Q9LRI7	OSR8_ORYSJ
P53224	ORM1_YEAST
Q51MB1	PALI_MAGO7
Q8K3P1	P2RX2_MOUSE
Q52965	PHF2_RHIME
Q9ALA2	PNTA_RHOSH
P59255	PLSY_STRMU
O68038	PHAF_RHOCB
Q8DNY1	PLSC_STRR6
P67167	PLSY_STRA5
Q6L4D2	PM19L_ORYSJ
Q751Z0	PRM1_ASHGO
D6PVB4	SHO1A_HORWE
Q6CJC5	SWF1_KLULA
Q9DCF9	SSRG_MOUSE
E9F5E8	SUBB_METRA
Q66IS8	TM177_XENLA
F4I316	SUN3_ARATH
P15715	SUHR_RHIME
Q119Z5	SYE_TRIEI
Q4WDZ0	SYM1_ASPFU
Q07519	TGB2_P1AMV
Q65676	TGB3_BNYVS
P0C787	TGB2_PVX
Q03640	TCB3_YEAST
Q7TNV1	TLC3B_MOUSE
Q8K174	TMM60_MOUSE
Q921N7	TMM70_MOUSE
Q0V9J0	TMM69_XENTR
Q86X19	TMM17_HUMAN
Q11098	TSP17_CAEEL
B0KM38	UBIB_PSEPG
Q2J987	UPPP2_FRACC
F5HDE7	U148C_HCMVM
P46322	PGSA_BACSU
Q8N4L2	PP4P2_HUMAN
Q5N0E4	PLSY_SYNP6
P40534	PRM2_YEAST
P13897	POLS_WEEV
O87866	QACG_STAS9
P34959	QOX4_BACSU
Q96HA9	PX11C_HUMAN
O82232	RC22_ARATH
K7PEY4	RAM2_MEDTR
Q9HYB5	RNFE_PSEAE
Q7SZQ7	SURF4_DANRE
Q9M7I9	STEP1_ARATH
Q9LP74	SURFL_ARATH
Q7A5H7	SRRB_STAAN
Q9WU39	SCNNG_MOUSE
H1AFJ7	SCNNG_NEOFS
P0A1M4	SPAQ_SHIFL
P0A1M0	SPAQ_SALEN
Q54Y83	SPCS1_DICDI
Q7QC49	SNMP1_ANOGA
Q5A872	SLN1_CANAL
Q8L7N4	SP1_ARATH
Q4WN54	SWF1_ASPFU
Q3YVD0	UBIB_SHISS
A0A0B7P9G0	UEX_DROME
Q893D9	TACY_CLOTE
Q53957	TACY_STRCB
Q8WVE7	T170A_HUMAN
Q54QM0	TIM22_DICDI
Q4JQW3	TEG1_VZVO
Q5RCD5	TM196_PONAB
Q7TQI0	TM204_MOUSE
Q9NV29	TM100_HUMAN
Q6PBS6	TM258_DANRE
Q9DCX7	TM174_MOUSE
Q9BVT8	TMUB1_HUMAN
A6NH52	TV23A_HUMAN
Q9VHN5	UNC50_DROME
A0L1M6	UBIB_SHESA
Q746T6	NUOK2_GEOSL
Q492I5	NUOK_BLOPB
Q5R6E9	ODR4_PONAB
Q9W735	PRM1A_DANRE
Q9NRZ5	PLCD_HUMAN
Q7VAG9	PSBFL_PROMA
O75915	PRAF3_HUMAN
Q54NS7	PRAFB_DICDI
B8HYC0	PSBZ_CYAP4
Q9TKX2	PSBZ_NEPOL
O32522	PTHB_ERWAM
Q7SZN2	RN170_DANRE
D2H788	RN182_AILME
Q08408	RPRX_BACFR
P53694	RTN1_SCHPO
C4QVU3	SLD1_KOMPG
Q7JYV2	SNG_DROME
P33113	SPAK_BACIU
E5EZW9	SNMP2_OSTNU
E5AD87	SHO1_LEPMJ
Q753C3	SHE9_ASHGO
C4JLG3	SHO1_UNCRE
P38166	SFT2_YEAST
A7TZF3	SKIT4_MOUSE
F9RBV9	SWEET_VIBSN
Q80W35	TM202_MOUSE
Q6GQ26	SRBP2_XENLA
Q12516	SRF1_YEAST
Q86TL2	STIMA_HUMAN
P33300	SUR1_YEAST
O94298	SUR2_SCHPO
Q5BIN4	TIM22_BOVIN
Q9NAQ9	TIM22_CAEEL
Q64964	TGB2_ASPVP
Q641M3	TMM18_DANRE
A0PJW6	TM223_HUMAN
Q9CPV0	TM107_MOUSE
Q8BJ83	TM2D3_MOUSE
Q9NX00	TM160_HUMAN
A0A087WTH1	TM265_HUMAN
A0A1B0GTI8	TM272_HUMAN
Q93971	TRPG_CAEEL
B2AMJ3	TVP38_PODAN
O28797	TSPO_ARCFU
P0C672	TSN19_HUMAN
O94327	TSPO_SCHPO
O67908	PGSA_AQUAE
Q2GMG9	RCF1_CHAGB
C4Y631	RCF1_CLAL4
Q9C9Z3	RER2_ARATH
Q9CQV4	RETR3_MOUSE
Q9ZPV7	RER1D_ARATH
Q0JLS6	RHD3_ORYSJ
Q9Y3P4	RHBD3_HUMAN
Q3T0Y9	RN186_BOVIN
Q9W2E1	STUM_DROME
A8E5V9	STING_XENTR
E7F4N7	STING_DANRE
O09117	SYPL1_MOUSE
Q7TMP6	T255A_RAT
Q8WV15	T255B_HUMAN
Q8R310	TMCC3_MOUSE
Q19714	TMCO1_CAEEL
B2RVY9	TM182_MOUSE
P37917	TSAS_ORITS
Q6FM91	TVP23_CANGA
Q9GL59	VKGC_SHEEP
Q8D2N9	PGSA_WIGBR
Q22267	PLC2_CAEEL
Q9VLP9	PORED_DROME
Q9VW87	SSK_DROME
C9E894	SQS2_PANGI
O14975	S27A2_HUMAN
A2RVT6	RTNLN_ARATH
Q6DR04	RTNLQ_ARATH
Q8N755	S66A3_HUMAN
Q55AW9	SAC1_DICDI
Q9Z521	SECG_STRCO
P27615	SCRB2_RAT
Q55E35	SPCS2_DICDI
P35158	SPMB_BACSU
Q9KR65	SIAQ_VIBCH
E7A253	SHO1_SPORE
Q6DFT6	SPTSA_XENTR
P38869	SVP26_YEAST
P09925	SURF1_MOUSE
A4IHH4	SURF1_XENTR
P96368	TRCS_MYCTU
P56984	TM14A_PIG
Q6GV28	TM225_HUMAN
Q8BGY5	TM140_MOUSE
Q9P781	TVP38_SCHPO
O07515	TRPP_BACSU
P16257	TSPO_RAT
Q9K0N0	UBIB_NEIMB
A2YH25	U496B_ORYSI
P9WGK9	MTRB_MYCTU
Q12VU4	MTRE_METBU
A6ZXN8	NUR1_YEAS7
A1A699	OHK6_ORYSJ
C5DQ18	NUR1_ZYGRC
P29530	OLEO1_SOYBN
P46964	OST2_YEAST
Q1KZ56	P61_CILVC
P0DP69	PHNE1_ECOLI
P51995	PNTAB_RICPR
P0CQ04	PRM1_CRYNJ
A5DU71	PRM1_LODEL
Q7S130	PRM1_NEUCR
P34957	QOX2_BACSU
Q7TQA3	RDHE2_MOUSE
Q54XX9	PX24B_DICDI
B9WHT6	RCF1_CANDC
K4REQ6	RIBM_STRDJ
P35161	RESB_BACSU
E0SIS2	RHSB_DICD3
H9JBU5	SSK_BOMMO
E9Q9W4	S27A6_MOUSE
A7MC64	RTN1_XENTR
D5GNC3	SEC11_TUBMM
Q9M2S6	SDIR1_ARATH
P28265	SBP_BACSU
Q9C6X2	SCAM4_ARATH
Q8BHY8	SNX14_MOUSE
P16537	SPC3_STRPU
P40702	SPAS_SALTY
Q9GPH8	SNMP2_MANSE
C4Y1G1	SHO1_CLAL4
P0CR47	SHE9_CRYNB
Q5HZD4	TM17A_XENTR
Q5H616	UBIB_XANOR
Q5N9A1	PGPS1_ORYSJ
Q3TQR0	PGAP2_MOUSE
Q2JL31	PETD_SYNJB
Q42868	PLSC_LIMAL
Q940Y9	POLL2_ARATH
Q9FGP9	RER1_ARATH
P0AG39	RHTC_ECO57
Q5R598	REEP4_PONAB
Q29RM3	REEP5_BOVIN
Q9SJ02	STEP2_ARATH
Q9SH59	RTNLC_ARATH
O64837	RTNLM_ARATH
Q58DS3	S2535_BOVIN
Q86K80	RUSF1_DICDI
Q45514	SAPB_BACSU
Q96IW7	SC22A_HUMAN
Q9Z469	SECG_CORGL
A0BKG2	SEY11_PARTE
Q6BK59	SEY1_DEBHA
Q74ZD5	SEY1_ASHGO
F4I340	SEI2_ARATH
Q4U9I8	SEY1_THEAN
Q6CWD4	SMA2_KLULA
B8MD74	SHO1_TALSN
Q06AA5	TSN9_PIG
B2U3Q2	USPB_SHIB3
Q91FV8	VF213_IIV6
Q9AST6	VSP55_ARATH
P11222	VME1_IBVB2
Q8UVJ6	VANG2_DANRE
Q47745	VANS_ENTFA
P78810	VTC4_SCHPO
A1VK09	MSRQ_POLNA
Q0Q465	NS3_BC512
Q8DBJ3	NQRD_VIBVU
P9WIW6	NUOA_MYCTO
Q41050	OEP16_PEA
A0A060L4I9	OLEL_PINMS
Q1RKE8	NUOJ_RICBR
A5FKJ7	NUOK_FLAJ1
Q90305	OPSD_CORAU
B2ULY3	NUOK_AKKM8
Q98913	OLF8_CHICK
Q5V9L7	PALH_BOTFB
Q5R868	PGAP4_PONAB
P9WIF3	PG34_MYCTU
O66076	PGSA_TREPA
D4ACN8	PLRKT_RAT
A6LL73	PLSY_THEM4
Q9M012	PR1B5_ARATH
O00237	RN103_HUMAN
Q6DD32	RN121_XENLA
Q5RDY4	S27A4_PONAB
P0AGA1	SECG_ECO57
Q8KA64	SECE_BUCAP
Q75IC7	SCAM4_ORYSJ
A2EK80	SEY12_TRIVA
A5K168	SEY1_PLAVS
O55034	SPAG4_RAT
Q587I9	SFT2C_HUMAN
Q1E9R5	SHE9_COCIM
Q751J2	SHO1_ASHGO
Q79BT1	SIPB_SALDU
Q6QJE2	SULP2_CHLRE
Q5RE11	TSN3_PONAB
Q1JQA4	TSN15_BOVIN
Q9H813	PACC1_HUMAN
P51021	PEX2_PODAS
C3LS13	PLSY_VIBCM
P18200	PGPA_ECOLI
Q9WAL8	POL1_SDVS5
A2BY34	PLSY_PROM5
Q2K9P7	PLSY_RHIEC
Q82XN3	PLSY_NITEU
Q7V5Y3	PLSY_PROMM
Q21UZ2	PLSY_RHOFT
Q1AU71	PLSY_RUBXD
Q6LV09	PLSY_PHOPR
Q2G7D3	PLSY_NOVAD
Q9NRZ7	PLCC_HUMAN
Q86925	POLS_AURAV
Q46JP5	PSBFL_PROMT
Q9SUI4	PSAL_ARATH
O78469	PSAL_GUITH
Q9Z0S9	PRAF1_MOUSE
P14224	PSAG_CHLRE
P49483	PSAF_TRICV
Q8YQ44	PSBZ_NOSS1
Q9JHF3	PTGES_RAT
P22609	PILC_PSEAE
Q9X807	QCRA_STRCO
Q875C2	RCF1_PODAN
A8P006	RCF1_COPC7
A7F679	RCF1_SCLS1
Q756G1	RCF1_ASHGO
Q8Y5W0	RIBU_LISMO
Q10071	STE24_SCHPO
P31830	TACY_LISSE
A4K2N5	SYS1_PAPAN
Q8IUX1	T126B_HUMAN
Q5RJK0	T106C_RAT
Q8BHH9	T179A_MOUSE
Q550C1	TAPT1_DICDI
Q86UF1	TSN33_HUMAN
Q0VC33	TSN11_BOVIN
Q21190	UNC1_CAEEL
Q9UTF8	UGO1_SCHPO
Q9SMN4	U496J_ARATH
Q00134	VG10_ICHVA
P45817	PEX9_YARLI
L0E163	PHQD_PENFE
Q5BL33	PGAP2_DANRE
Q9SS37	RTNLH_ARATH
Q12443	RTN2_YEAST
Q0II44	S2541_BOVIN
Q9PUB8	S39A7_DANRE
A0A1B4XBI5	SDNP_SORAA
P31213	S5A2_HUMAN
P50110	SAM37_YEAST
Q8K9G9	SECG_BUCAP
A7AT07	SEY1_BABBO
Q615A2	SPCS2_CAEBR
A1CB06	SHE9_ASPCL
A0A0E4BZH1	SKIT1_MACFA
A7EEA6	SHE9_SCLS1
B8NEM4	SHO1_ASPFN
Q5BAW7	SHE9_EMENI
A7TZF0	SKIT3_MOUSE
Q6CIY7	SYM1_KLULA
Q3SZ89	TECRL_BOVIN
P36101	TCD2_YEAST
Q8WWA1	TMM40_HUMAN
P18034	TRBA_ECOLI
Q4WQY6	TPCL_ASPFU
F7B645	TM231_XENTR
Q8BGP5	TM127_MOUSE
A6NGB7	TM221_HUMAN
Q17QJ2	TM267_BOVIN
Q54GN6	TM170_DICDI
Q5E975	TM230_BOVIN
O95807	TM50A_HUMAN
A0A1B0GVZ9	TM269_HUMAN
O62826	TRPC2_BOVIN
O60635	TSN1_HUMAN
P09290	UL20_VZVD
Q09274	UN105_CAEEL
A1VI80	Y032_POLNA
P69704	VME1_CVBM
P9WG16	Y072_MYCTO
B8NX76	VPS10_ASPFN
Q4WX68	VMA21_ASPFU
Q6CQP9	VMA21_KLULA
B6QMS8	VPS10_TALMQ
B1MWU5	Y164_LEUCK
Q58902	Y1507_METJA
A5D1P8	Y1668_PELTS
A4Y517	Y1322_SHEPC
A6UFL3	NUOK2_SINMW
B0JI44	PCXA_MICAN
Q3UR32	P2RX3_MOUSE
Q1HCL0	PETD_AMPCA
Q6P0E8	PLPP7_DANRE
Q2RSB3	PNTAB_RHORT
Q8CES1	PMIS2_MOUSE
Q5XI31	PIGS_RAT
O54990	PROM1_MOUSE
P9WH23	QCRA_MYCTU
Q8Z3P2	QSEC_SALTI
Q54ZX5	PX24A_DICDI
P06010	RCEM_BLAVI
Q84MB5	RBL11_ARATH
Q5L0J5	RASP_GEOKA
Q03WN0	RIBU_LEUMM
Q54HG9	RPN2_DICDI
Q9D241	RN186_MOUSE
H6LC29	RNFE_ACEWD
Q55932	RPPB_SYNY3
Q96HP8	T176A_HUMAN
Q04582	TGB2_SHVX
Q918W1	TGB2_ICRSV
Q2UAP8	TIM22_ASPOR
Q9UT18	THI9_SCHPO
P38756	TCD1_YEAST
Q8C3K5	TMM72_MOUSE
P22710	TRAX2_ECOLX
Q8N816	TMM99_HUMAN
Q95SS8	TMM70_DROME
P57088	TMM33_HUMAN
A6ZY50	TVP23_YEAS7
P0C5X8	TTYH1_RAT
Q9BSA4	TTYH2_HUMAN
A8G719	PSAL_PROM2
Q116L4	PSAL_TRIEI
B2J591	PSAL_NOSP7
Q3M5L6	PSBA4_TRIV2
P17159	PSBZ_CYAPA
Q0P3M1	PSBZ_OSTTA
Q2WGC7	PSBZ_SELUN
Q01854	RDXA_RHOS4
P54932	RDXB_RHOS4
Q10358	RER1_SCHPO
Q9LN71	RING1_ARATH
Q1EC69	SMO12_ARATH
Q2M146	ST7_DROPS
Q6CG20	SWF1_YARLI
Q925E8	SPTSB_MOUSE
P9WEV5	STTD_ASPTE
E1C7U0	STING_CHICK
P38992	SUR2_YEAST
Q55E69	SYS1_DICDI
Q5RE43	T4S1_PONAB
A7S6Y0	SYS1_NEMVE
P0DP42	T225B_HUMAN
Q502G2	T41AA_DANRE
P20953	TGB2_PMV
Q2WGD3	TI214_SELUN
Q6AY94	TIDC1_RAT
P05979	PGH1_SHEEP
Q8XAR5	PGAC_ECO57
P75330	P30_MYCPN
Q9ET67	PEX12_CRILO
Q52982	PHAE_RHIME
P03316	POLS_SINDV
M1VWN5	PIG13_CLAP2
O78444	PSAK_GUITH
P69807	PTND_ECO57
E0TW65	QOX3_BACPZ
Q10SM7	PX111_ORYSJ
Q0PW25	RDRP_CFMVN
P79003	RER1_SACPS
Q93Z92	RING4_ARATH
Q5ZIR9	RN185_CHICK
P44713	SECG_HAEIN
P57460	SECG_BUCAI
P46965	SPC1_YEAST
P21458	SP3E_BACSU
P40868	SP5AC_BACSU
Q6FXC6	SWF1_CANGA
Q7RWM9	SWF1_NEUCR
Q502E0	TM17A_DANRE
Q8BKT6	TSN12_MOUSE
Q68F18	MFN2B_XENLA
B2GUP8	MITOS_XENTR
Q6FSZ7	MIC27_CANGA
Q9HUG8	MSBA_PSEAE
Q5TZ51	MPV17_DANRE
Q56331	MOTA_TREPH
Q1QX69	MSBA_CHRSD
Q9PHA5	MSCL_XYLFA
Q0DHJ5	MTP6_ORYSJ
Q58543	MSMJL_METJA
Q5R1P0	NMDZ1_CANLF
Q08GU6	NU4LM_VULVU
P24997	NU3M_PISOC
P48907	NU3M_ALBCA
A8DQI7	NU3M_AVAUN
Q35100	NU3M_METSE
A4QK72	NU4LC_ARAHI
P67783	NU4LM_CARAU
Q94ZL2	NU4LM_CEBAL
Q6YXQ0	NU6C_PHYPA
Q9MUL4	NU4LC_MESVI
Q00230	NU4LM_MYTED
P43191	NU6M_AETPY
Q95710	NU6M_HYLLA
Q95919	NU6M_POLOR
P25710	NUJM_NEUCR
P38837	NSG1_YEAST
P0DP70	PHNE2_ECOLI
Q54H80	PEMT2_DICDI
Q6CRV3	PFA5_KLULA
Q9C0W9	PFA5_SCHPO
Q52983	PHAF_RHIME
P47355	PKNS_MYCGE
Q295A8	SNMP1_DROPS
Q9USQ0	SPO7_SCHPO
O95562	SFT2B_HUMAN
Q46755	SIRB2_ECOLI
Q9P6N3	SHE9_SCHPO
A5DR93	SHO1_PICGU
A2R3F3	SHE9_ASPNC
D8PSG0	SHO1_SCHCM
A5DVB1	SHE9_LODEL
O59179	STOPP_PYRHO
P74891	SSAS_SALTY
Q54MJ9	SPXS3_DICDI
Q5A4M8	SUR7_CANAL
Q754F0	SYM1_ASHGO
Q9EQL5	T4S4_RAT
Q925D4	T176B_RAT
Q5ZJD8	TMM68_CHICK
Q6ZNR0	TMM91_HUMAN
P55397	TRBD_SINFN
Q6ICI0	TM211_HUMAN
B0CQN9	TVP23_LACBS
A7TMU9	TVP38_VANPO
P36164	TVP38_YEAST
Q1G3K7	PRA1C_ARATH
Q8W496	PTC52_ARATH
O49347	PSBY_ARATH
Q06991	PUN1_YEAST
P23723	PUTP_KLEOX
Q4L565	QOX2_STAHJ
P9WEZ1	PYTI_ASPTE
P34230	PXA2_YEAST
Q68EW1	RTN3B_XENLA
C5DTA7	SEY1_ZYGRC
H2QAR6	SCNNB_PANTR
Q2UTP0	SMP3_ASPOR
A9JRA0	ST7L_DANRE
Q03707	SRC1_YEAST
Q6P1U2	TTYH2_XENTR
A9UWF0	SURF1_MONBE
Q556J9	SURF1_DICDI
Q5RFE0	TX261_PONAB
A5F382	TCPE_VIBC3
Q58G35	TET17_ARATH
O34931	TCYM_BACSU
Q9BTV4	TMM43_HUMAN
Q69YG0	TMM42_HUMAN
Q95PJ8	TM2D3_CAEEL
A4FUB8	TM115_BOVIN
Q54YM7	TM2D2_DICDI
Q6CMQ1	TVP18_KLULA
Q9LHD9	U496C_ARATH
O28688	Y1584_ARCFU
Q9CBL9	Y1808_MYCLE
Q1CK22	Y1328_YERPN
P45221	Y1467_HAEIN
C1KW75	Y1790_LISMC
Q92R68	Y1043_RHIME
P9WLQ8	Y1836_MYCTO
P44127	Y1205_HAEIN
P74078	Y1254_SYNY3
Q3IYX7	PGSA_RHOS4
B2RU40	PRRT4_MOUSE
Q6B8M4	PSAK_GRATL
O78457	PSAF_GUITH
Q9FRR1	PRA1E_ARATH
Q9VAJ3	PPK19_DROME
Q7NH81	PSBA3_GLOVI
Q9MSC1	PSBA_HETPY
A0A140JWT8	PTMJ_PENSI
Q4QMJ5	PSIE_HAEI8
B9DHG0	PYG7_ARATH
P11623	RDRP_PLRVW
O94448	RCE1_SCHPO
Q9FE70	RC21_ARATH
O31754	RASP_BACSU
G3X9R7	RN148_MOUSE
Q32KU6	TSN6_BOVIN
P41732	TSN7_HUMAN
P80143	UDDP_SULAC
Q8R1K1	UBAC2_MOUSE
Q9BQB6	VKOR1_HUMAN
Q794C0	VA0E1_RAT
A0A1B5L6A5	USTE_USTVR
Q25BH1	Y024_HIS1I
P47075	VTC4_YEAST
P9WMA2	Y010_MYCTO
Q5HK19	WALK_STAEQ
P32341	VPH2_YEAST
Q9KWL2	Y1874_STAA1
O28156	Y2124_ARCFU
P74805	Y1169_SYNY3
Q1RH21	Y1262_RICBR
P44097	Y1036_HAEIN
Q9ZDX2	Y192_RICPR
Q97MU9	Y092_CLOAB
P75422	Y358_MYCPN
Q51483	Y522_PSEAE
O64792	PIGP_ARATH
A0A1B0GWB2	PRT1B_HUMAN
Q5WGV5	PRSW_BACSK
Q7ANN4	PRSD_RHIME
Q99942	RNF5_HUMAN
Q0P467	RNKA_DANRE
Q08219	RRT8_YEAST
Q9VN13	SFXN1_DROME
B9W8T5	SHO1_CANDC
Q04658	SMA2_YEAST
A8E7G5	SFXN4_DANRE
Q02774	SHR3_YEAST
H3BR10	SMLR1_HUMAN
Q9W145	STRT1_DROME
Q9M158	STR4_ARATH
Q0VBF8	STUM_MOUSE
Q32LT7	TTYH3_DANRE
Q9N5N8	SURF1_CAEEL
A3KPL7	T170A_DANRE
Q3KQJ0	TMM69_MOUSE
Q8R235	TM203_MOUSE
P61228	TM2D1_CAEEL
Q08D99	TM41A_BOVIN
Q7T316	TM231_DANRE
Q9H0R3	TM222_HUMAN
Q5EA48	TM268_BOVIN
Q965T1	TM258_CAEEL
A7E1Z1	TM215_MOUSE
Q6UJB9	TM270_MOUSE
Q6UXP3	TM14E_HUMAN
P52178	TPT2_BRAOB
Q96AN5	TM143_HUMAN
P89443	UL20_HHV2H
Q15011	HERP1_HUMAN
Q52280	KLEE1_ECOLX
Q9VM51	MME1_DROME
Q2P3E7	MSBA_XANOM
A9M8A1	MSCL_BRUC2
A9VKI1	MSCL_BACMK
B7GLN3	MSCL_ANOFW
Q60SZ2	MPV17_CAEBR
Q91ZV4	MOGT1_MOUSE
Q26418	OLF3_APILI
A4XC28	NUOK_SALTO
Q8KEB6	NUOK_CHLTE
P38325	OM14_YEAST
P35114	OCCM_RHIRD
A0A0H3GCG4	PDEA_LISM4
P9WHS6	PEPE_MYCTO
B8GPT8	PLSY_THISH
P47360	PGSA_MYCGE
P9WPG2	PGSA_MYCTO
P05375	PLMT_YEAST
Q7M732	RTL1_MOUSE
P15377	RTX2A_ACTPL
Q7X6P3	RUS1_ARATH
O35609	SCAM3_MOUSE
B2W244	SEY1_PYRTR
C5DE38	SHO1_LACTC
Q3T0M2	SFXN4_BOVIN
B2ANF9	SHO1_PODAN
Q756X9	SMA2_ASHGO
Q7SGL6	SHO1_NEUCR
Q55CV5	TSPA_DICDI
Q566D0	UPK1B_RAT
P0CAB8	VF257_ASFM2
Q3ASW8	NUOA_CHLCH
Q02795	OSTD_YEAST
Q03723	OST6_YEAST
C6E8M5	NUOK2_GEOSM
Q14K28	NUOK_FRAT1
Q4QQM4	P5I11_MOUSE
B1WPZ7	PSAL_CROS5
P80470	PSBY_SPIOL
C1L1A5	PSIE_LISMC
Q8MSF5	RNK_DROME
P38396	SIEB_BPP22
Q6BJ94	SHE9_DEBHA
Q6BP23	SWF1_DEBHA
O60069	SWF1_SCHPO
Q74ZZ2	SWF1_ASHGO
C0HLB3	VATL2_CAEEL
Q3KKB8	Y044_PSEPF
Q9PRA4	Y041_UREPA
O84075	Y072_CHLTR
Q8PB24	Y1302_XANCP
A8AGU5	Y1576_CITK8
O28674	Y1598_ARCFU
P75586	Y159_MYCPN
O28452	Y1823_ARCFU
Q58863	Y1468_METJA
P64894	Y1855_MYCBO
Q58651	Y1254_METJA
Q87TI7	Y082_VIBPA
Q9ZE49	Y098_RICPR
Q57571	Y107_METJA
B2AG73	Y099_CUPTR
P9WM69	Y093_MYCTU
O30278	Y2393_ARCFU
B9JWY6	Y2471_AGRVS
Q53868	Y3922_STRCO
A7GL07	Y460_BACCN
Q7CG59	Y3749_YERPE
P75440	Y338_MYCPN
A7MVD8	Y2941_VIBCB
A6THX5	Y4735_KLEP7
Q71XE1	Y2257_LISMF
Q3SGQ6	Y2238_THIDA
P81232	Y21B_METJA
A6QJI0	Y2240_STAAE
P9WLI1	Y2219_MYCTU
Q8CPF7	PGSA_STAES
Q7U8N7	PLSY_SYNPX
Q4R6W2	PP4P1_MACFA
Q8R9J2	PLSY_CALS4
P0C1N9	PIGY_BOVIN
B0CB14	PSBA1_ACAM1
O48671	RER1B_ARATH
P26406	RFBP_SALTY
P50636	RN19A_MOUSE
Q8CBG9	RN170_MOUSE
Q9LPU9	VITH1_ARATH
P9WM89	Y039_MYCTU
A9HVV4	Y062_BORPD
Q25BH8	Y017_HIS1I
C6HAY7	VPS10_AJECH
Q04866	WZZB_SALTY
Q0CXF5	VMA21_ASPTN
A0A024FA41	VLMA_LECSP
Q8DY59	Y1634_STRA5
O28238	Y2041_ARCFU
O28815	Y1457_ARCFU
B0UUJ2	Y1471_HISS2
A7Z2Z0	Y1002_BACVZ
Q58686	Y1290_METJA
C3LLS9	Y1188_VIBCM
Q57180	Y1051_HAEIN
P9WLL4	Y2075_MYCTO
Q3V4V0	Y081_ATV
B8DF46	Y278_LISMH
Q6D3B6	Y2828_PECAS
Q020Q4	Y3618_SOLUE
P9WHR8	Y3671_MYCTO
Q73UD3	Y3435_MYCPA
O83254	Y226_TREPA
P39557	YAL7_YEAST
P0AAZ0	YBJO_ECOLI
Q09895	YAI8_SCHPO
Q5R0E0	Y696_IDILO
Q9CMV2	Y703_PASMU
O83705	Y707_TREPA
O83941	Y976_TREPA
Q58363	Y953_METJA
Q7A763	Y540_STAAN
P64472	YDHI_ECO57
P0AAS0	YLAC_ECOLI
Q791V5	MTCH2_MOUSE
P53176	MST27_YEAST
Q4UTC7	MSRQ_XANC8
Q1MTQ5	MUG89_SCHPO
O13965	MUG70_SCHPO
Q8GAI6	NEPB_PAENI
P0CS18	PMP3_CRYNJ
P03904	NU4LM_XENLA
P51940	NU3M_DROSU
O47874	NU3M_ALLMI
P48911	NU3M_CYACA
Q2LCR0	NU3M_DICCI
Q34522	NU3M_FASHE
O21566	NU3M_SIGHI
Q1ACE7	NU4LC_CHAVU
Q80KJ7	NS1AB_MASV1
Q6FKJ1	NTE1_CANGA
O60906	NSMA_HUMAN
A5FXK0	NUOA_ACICJ
Q07QX5	NUOA_RHOP5
Q90ZN1	NR13_CHICK
A9BNB4	NUOA_DELAS
F4I8X8	OST3A_ARATH
Q54J38	OST5_DICDI
Q96543	OLE16_BROSE
Q9C889	PR1F2_ARATH
Q9STY0	PX11B_ARATH
P46912	QCRB_BACSU
Q9X1G6	RIBU_THEMA
P49542	SECG_TRICV
Q6CLZ9	SEC62_KLULA
A5E240	SEY1_LODEL
Q9FFD9	SEI1_ARATH
Q89AL0	SOHB_BUCBP
P33116	SPAT_BACIU
Q9TYV2	SMSR2_CAEEL
P56508	SNA2_YEAST
Q9ZW22	SMO21_ARATH
B2K460	MSRQ_YERPB
Q24UC2	NUOK_DESHY
Q6A6G8	NUOK_CUTAK
Q9LVZ7	PDCT1_ARATH
Q19351	PBO6_CAEEL
L0E2V1	PHQL_PENFE
Q95JH0	PLCA_SHEEP
Q7U6P8	PSAK_SYNPX
P23596	PRTD_DICCH
O73698	PUT2_TAKRU
Q9X2N9	QACF_KLEAE
Q6DKI7	PVRIG_HUMAN
P0C0F7	RPFC_XANC8
Q8ZH59	RSEP_YERPE
A4IFJ1	SYN1L_BOVIN
P32564	SCM4_YEAST
Q99161	SEC62_YARLI
Q9SXA5	SCAM5_ARATH
Q6Z8F5	SCAM5_ORYSJ
Q6CJ97	SEY1_KLULA
C5MCD3	SEY1_CANTT
B0EKR0	SEY12_ENTDS
Q06058	SEI1_YEAST
H1AFJ6	SCNNB_NEOFS
Q9A4T3	MSRQ_CAUVC
Q54DP7	MYBR_DICDI
Q66KY5	NKAI1_XENLA
Q3ZBP2	NEPR1_BOVIN
Q7VQQ8	PLSY_BLOFL
Q00650	OLNB1_BRANA
O89013	OBRG_MOUSE
Q2YA96	NUOK_NITMU
P29110	OLEO3_BRANA
Q8XVC2	OPGH_RALSO
P59112	PCXA_THEEB
P75800	PDEI_ECOLI
Q03289	PFA5_YEAST
Q9V9Y4	PHCL2_DROME
Q9NXI6	RN186_HUMAN
Q4FZ58	RTN2_XENTR
P03877	SCE3_YEAST
C4JYM4	SEC11_UNCRE
Q39208	SC5D1_ARATH
P21825	SEC62_YEAST
Q6FLC5	SEY1_CANGA
H1AFJ5	SCNNA_NEOFS
P51172	SCNND_HUMAN
P86905	SNMP1_APIME
P40866	SP5AA_BACSU
Q62640	GRID1_RAT
Q6CUZ6	MGR1_KLULA
Q3JC24	NUOK_NITOC
Q30PI9	NUOK_SULDN
Q5WT30	NUOK_LEGPL
Q759E9	PAM17_ASHGO
Q9C450	PAXQ_PENPX
Q3AXS7	PCXA_SYNS9
B0CG09	PCXA_ACAM1
O34742	OPUCD_BACSU
P45419	PGSA_PSEFL
Q5HPI7	PLSY_STAEQ
Q93Z16	RPN2_ARATH
Q28891	S5A1_MACFA
A0A084B9Z2	SAT4_STACB
P57152	SECE_BUCAI
C4Y2Z9	SEY1_CLAL4
Q9UTE0	SEY1_SCHPO
K7GET2	SCNNA_PELSI
Q9Y6A9	SPCS1_HUMAN
Q5ZLL6	MSMO1_CHICK
Q753J1	NCA2_ASHGO
Q8G0T8	NDVA_BRUSU
P29922	NQO10_PARDE
Q56225	NQO10_THET8
Q5N326	NDHL_SYNP6
Q7U620	NDHL_SYNPX
A2BQ51	NDHL_PROMS
Q46LY0	NDHL_PROMT
Q0I8V6	NDHL_SYNS3
Q3AYG7	NDHL_SYNS9
A2CAP6	NDHL_PROM3
Q9D8B4	NDUAB_MOUSE
Q0MQC0	NDUAB_PANTR
P16313	NO21_SOYBN
P9WHX0	PPE66_MYCTO
Q36903	NU4LM_WICCA
P0C5X9	NU4LM_DICCI
B4UIA6	NUOA_ANASK
Q746S3	NUOA2_GEOSL
A5WG48	NUOA_PSYWF
A7NL04	NUOA_ROSCS
P48439	OST3_YEAST
P27960	POLG_HCVJ5
Q9VAF0	S39AD_DROME
Q8WTV0	SCRB1_HUMAN
P43805	SECE_HAEIN
Q6FRU9	SEC62_CANGA
Q2KIA4	SCD5_BOVIN
Q54W90	SEY1_DICDI
P33421	SDH3_YEAST
P44157	PGPA_HAEIN
Q9LIC7	PR1F4_ARATH
Q27YG9	POLR_NORAV
Q4G3B5	PSAL_EMIHU
Q84K11	PPP5_SOLLC
O13729	PUN1_SCHPO
P59949	PSS_MYCBO
Q81V01	QOX2_BACAN
Q9H6L5	RETR1_HUMAN
Q9H902	REEP1_HUMAN
P0DJZ9	RPOTF_PRRSL
Q9ES38	S27A5_RAT
Q8ZL64	SADA_SALTY
O59807	PEX32_SCHPO
P45609	PHOR_SHIDY
Q6DIE4	PP4P2_XENTR
Q11087	PLC12_CAEEL
P13890	POLS_RRVN
P9WGK6	PRRB_MYCTO
Q3ZJ76	PSBZ_TUPAK
P53721	RCF2_YEAST
C5GDJ2	RCF1_AJEDR
Q9XD78	QUIA_XANCJ
Q5XI60	REEP6_RAT
Q9SUR3	RTNLA_ARATH
Q9M392	RTNLL_ARATH
Q9HWC3	SECE_PSEAE
Q9WYU9	SECG_THEMA
O51083	SECG_BORBU
B2B3T2	SEC11_PODAN
Q9JJK3	PEX3_CRILO
Q9FY84	PEN2_ARATH
P38848	PEX28_YEAST
Q9Z3Q3	PHAG_RHIME
Q4QXJ7	POLS_EEEVF
Q4P996	PRM1_USTMA
A5GL35	PSAK_SYNPW
A0A140JWU1	PTML_PENSI
Q9P3B2	RCF2_SCHPO
A0QVH8	RIP1_MYCS2
Q7ZVX5	REEP3_DANRE
Q5N7W3	RPN2_ORYSJ
B8F7B0	RNFE_HAEPS
Q8HY59	S26A7_RABIT
Q56X72	RTNLS_ARATH
Q84JB8	RUS3_ARATH
A5DHC2	RCF1_PICGU
A3LVL1	RCF1_PICST
P35164	RESE_BACSU
P26471	RFAL_SALTY
Q5UQ86	RHBDL_MIMIV
Q9SSN0	RHD31_ARATH
Q5L6T1	SRPS_CHLAB
Q19V56	NU6C_CHLAT
Q72XF3	NUOA_BACC1
Q3AC77	NUOA_CARHZ
B7UZU0	NQRD_PSEA8
Q85CT7	NU6C_ANTAG
A0KJ67	NUOA_AERHH
Q9FUJ9	OLEH1_SESIN
Q9ZV24	OP161_ARATH
Q759K9	OSW5_ASHGO
Q6J1J8	OL143_ARAHY
Q12KB8	PLSY_SHEDO
Q8QL52	POLS_SLDV
G0S6T0	POM33_CHATD
P42257	PILJ_PSEAE
C0PEY7	PYG7_MAIZE
O42282	RDS2_CHICK
Q6CWT4	RCF1_KLULA
P50943	RRT16_YEAST
Q8B115	GLYC_CPXVB
Q9S784	HA22C_ARATH
P58412	GTCA_LISMO
A9ITD6	HTPX_BORPD
A8FCF7	HTPX_BACP2
B8H051	HTPX_CAUVN
B2GI45	HTPX_KOCRD
A9M3Q1	HTPX_NEIM0
A8H3J1	HTPX_SHEPA
P0DD31	HTPX_STRPQ
Q8DPH5	HTPX_STRR6
K0E690	HTYF_ASPRU
A6U489	HSSS_STAA2
P69210	MDTI_ECOLI
Q8NUI7	ICAA_STAAW
Q7A2K4	ICAD_STAAM
O61788	INX17_CAEEL
Q9V427	INX2_DROME
Q9VPI2	IR21A_DROME
Q9VVL1	IR75A_DROME
Q9XF43	KCS6_ARATH
Q9FG87	KCS20_ARATH
Q9XFR0	KCO3_ARATH
Q0BNB6	LSPA_FRATO
P22905	MERC_ACIFR
Q6BNL9	MGR1_DEBHA
Q9I0J3	NUOJ_PSEAE
A9HN78	NUOK_GLUDA
Q94I55	OST3_ORYSJ
B0RMT0	OPGB_XANCB
P0A4N5	OCCQ_RHIRD
Q6DHJ3	NVD_DANRE
O93956	PALI_EMENI
O59747	PDF1_SCHPO
Q31PJ8	PCXA_SYNE7
Q5M9A7	PGAP2_XENLA
Q99571	P2RX4_HUMAN
Q75CB4	PFA4_ASHGO
C8VRV0	PLMT_EMENI
O74827	PLMT_SCHPO
O74837	PMP31_SCHPO
B2UB97	PLSY_RALPJ
Q0IH22	PPD1B_XENLA
B7JUX4	PLSY_RIPO1
Q3JF14	PLSY_NITOC
P60929	PLSY_RHOPA
Q5LX62	PLSY_RUEPO
Q1GMR9	PLSY_RUEST
P0C851	PIRT_HUMAN
P59246	PLSY_BRUSU
P41705	PIF5_NPVAC
Q5H8A5	POLLU_LOTJA
P0DOH8	POLS_JAEVJ
Q00513	GSPF_PSEAE
Q2FWH7	KDPD_STAA8
Q8Z8E5	KDPB_SALTI
P86229	KTAP2_CANLF
Q63511	KCNJ9_RAT
Q80SV1	LHPL1_MOUSE
Q15012	LAP4A_HUMAN
Q2YSL2	LTAS_STAAB
Q16873	LTC4S_HUMAN
B6IB34	MDTJ_ECOSE
Q1C804	MDTJ_YERPA
A0L9X3	MAMC_MAGMM
Q50919	MERC_SHIFL
Q58752	MJK2_METJA
P65411	MOTA_HELPJ
Q6F9X0	MSBA_ACIAD
P97215	MOTA_RHIME
Q93ZD7	MRS24_ARATH
A3BV82	MRS2G_ORYSJ
P0C0S1	MSCS_ECOLI
Q9H3V2	MS4A5_HUMAN
Q5ZK82	MPPE1_CHICK
Q8RFE0	MSCL_FUSNN
A9WMF7	MSCL_RENSM
B1HRA8	MSCL_LYSSC
O02769	MTR1A_BOVIN
Q04565	M_PRRSL
Q33636	NU2M_ANOAL
Q492H6	NUOA_BLOPB
A6LXQ5	NUOA_CLOB8
Q9LZH8	OP164_ARATH
Q7VRW1	NUOK_BLOFL
Q057W6	NUOK_BUCCC
Q0BSL2	NUOK_GRABC
Q9RU97	NUOK_DEIRA
Q4FU55	NUOK_PSYA2
P31743	GSPF_AERHY
B3EPQ3	HTPX_CHLPB
O58997	HTPX_PYRHO
A2X8W3	HMDH1_ORYSI
P15492	HLYB_VIBCH
Q3ZBY0	MAL_BOVIN
Q7N536	MDTI_PHOLL
Q9CR20	IR3IP_MOUSE
Q2W4T8	MCP25_MAGSA
Q9USW2	INP2_SCHPO
Q9ZHG0	IM92_KLEPN
H2VFV1	INCA_CHLCV
Q9Y0A1	ITPR_CAEEL
D6YXE8	INCA_CHLT9
Q55143	KDGL_SYNY3
Q7T163	KDISB_DANRE
Q5Q995	KTAP2_IXOSC
Q61743	KCJ11_MOUSE
Q5RD07	KCNK1_PONAB
Q96T55	KCNKG_HUMAN
Q5X1Y7	MSCL_LEGPA
Q4R7G8	MUL1_MACFA
Q9P6M7	MUG99_SCHPO
P47790	MYPR_TAEGU
Q952R8	NU4LM_TRIVU
Q9MUQ9	NU3C_MESVI
Q35141	NU3M_NEUCR
Q36422	NU3M_LOCMI
P12774	NU3M_PARLI
Q8M9T9	NU4LC_CHAGL
Q70RU1	NU4LM_PLAMN
Q8W9G2	NU6M_TACAC
A9RAH1	NU4LM_DEBHA
B3QUX5	NUOA1_CHLT3
P97266	OPRM_CAVPO
B1ZRS3	NUOK_OPITP
A6QCF2	NUOK_SULNB
Q4IA62	PFA3_GIBZE
Q6CPU8	PFA3_KLULA
Q54SD5	PEMT1_DICDI
C7GR78	MIC27_YEAS2
Q7W2W9	MSCL_BORPA
Q7W9N7	MSBA_BORPA
P0DKB6	MPC1L_HUMAN
Q3ZCG2	MPC1_BOVIN
P53157	MPC1_YEAST
B8FTI4	MSCL_DESHD
Q041C3	MSCL_LACGA
Q1LIC3	MSCL_CUPMC
Q48DU1	MSCL_PSE14
P60694	MNHF1_STAAU
A5IQI0	MNHF2_STAA9
O13999	MU155_SCHPO
O14193	MUG69_SCHPO
A2RVU1	MWL1_ARATH
Q99LJ8	NGBR_MOUSE
Q6FZF2	NDVA_BARQU
Q8L3A1	PLSY_ACHLA
B1X3F0	NDHL_PAUCH
A7HIH5	PLSY_ANADF
Q2GLU7	PLSY_ANAPZ
O66905	PLSY_AQUAE
Q5P260	PLSY_AROAE
B7IRQ1	PLSY_BACC2
Q9KCD3	PLSY_BACHD
Q65J17	PLSY_BACLD
A1UT26	PLSY_BARBK
A9IU40	PLSY_BART1
Q6YXR0	NU3C_PHYPA
Q85FH3	NU4LC_ADICA
Q9B8T9	NU4LM_AVALA
Q9A5K1	PLSY_CAUVC
P92251	NU5C_BRASY
Q34050	NU6M_CERCA
Q2LCR2	NU6M_DICCI
Q9G2X0	NU4LM_MYXGL
P48924	NU6M_CHOCR
P24873	NU6M_ASCSU
O21336	NU6M_DASNO
A3LYZ4	NTE1_PICST
Q8M9T8	NU6C_CHAGL
A3EX98	NS3D_BCHK4
A0LJM6	NUOA_SYNFM
Q9NRP0	OSTC_HUMAN
Q8I7F8	ODR4_CAEEL
Q9Z1M0	P2RX7_MOUSE
Q75C38	PMP3_ASHGO
M3APK4	PK81C_PSEFD
Q54753	PSAL_SYNP2
Q9YPD6	PTASE_MBVLF
Q45390	PTLA_BORPE
Q7W2U2	PTLD_BORPA
Q4V922	GSG1L_DANRE
P23818	GRIA1_MOUSE
Q8NKX1	HASA_STRP8
P41441	GSPF_ECOLI
Q93AR8	HPPA1_MYCDI
B7I612	HTPX_ACIB5
B0R474	HTR18_HALS3
Q9HSQ2	HTPX_HALSA
Q9ZKS4	HTPX_HELPJ
P27360	HOLIN_BPP21
Q7A040	HRTB_STAAW
Q37975	HOLIN_BPA18
Q93W54	ICMTB_ARATH
Q8R412	IF27A_MOUSE
P40305	IFI27_HUMAN
Q9ZLE0	KDGL_HELPJ
A7VL23	KCMB3_RAT
P39764	KINC_BACSU
Q7ZZL8	LHPL5_CHICK
C5DGX3	MIC27_LACTC
Q492S9	MSBA_BLOPB
Q3SFZ6	MSBA_THIDA
Q6G9G0	MSA_STAAS
O35440	MOT2_MERUN
Q8KD14	MSCL_CHLTE
Q4I298	MRS2_GIBZE
Q6FV22	MRS2_CANGA
Q3ZYR8	MSCL_DEHMC
P44789	MSCL_HAEIN
Q0SWK0	MSCL_CLOPS
Q0IHA5	MPPE1_XENLA
A5UVR8	MSCL_ROSS1
Q5HHD4	MNHB1_STAAC
A6WYN0	MSRQ_OCHA4
Q3A818	NUOK_PELCD
Q01UN6	NUOK2_SOLUE
Q759K4	NUR1_ASHGO
Q9PUN1	OCLN_XENLA
Q759Y2	PALI_ASHGO
Q88426	ORF10_SPV1C
Q54U86	PEX3_DICDI
A3MMS6	CRCB_BURM7
Q82AK5	COX3_STRAW
Q8B119	GLYC_PIRVV
P57022	GTRB_BPP22
Q86W47	KCMB4_HUMAN
Q7AKA4	MERE_SHIFL
Q37709	NU3M_ARTSF
P18942	NU4LM_CHICK
Q50DL2	NU4LM_CHLAE
Q37626	NU6M_PROWI
Q9B6E9	NU6M_YARLI
P50665	NU5M_MACFA
P15583	NU5M_LEITA
Q82TU3	NUOA_NITEU
Q6MDQ6	NUOK_PARUW
Q4K9S7	NUOK_PSEF5
Q99PE4	P2RY4_MERUN
Q93086	P2RX5_HUMAN
A6QWA0	PRM1_AJECN
Q59W55	PRM1_CANAL
A1CWM3	PRM1_NEOFI
P87234	GYP3_SCHPO
P19493	GRIA4_RAT
P37785	GTRA_SHIFL
Q53229	HEMJ_RHOS4
Q8VNU8	HPPA_ALLVI
Q9YD67	HTPX_AERPE
Q75FP1	HTPX_LEPIC
A6Q7D4	HTPX_SULNB
Q9V9N1	IR40A_DROME
P47056	IRC18_YEAST
O14084	IMT1_SCHPO
Q747K6	IMCH_GEOSL
Q7K1V5	JAGN_DROME
Q8K9R0	LEP_BUCAP
P57061	LOLC_NEIMA
Q8RH46	LSPA_FUSNN
Q92I62	LSPA_RICCN
A2SKB1	LSPA_METPP
A6QG97	LSPA_STAAE
P54302	LUXQ_VIBHA
P75484	LSPA_MYCPN
A5PK13	LRC8C_BOVIN
Q9UYC6	LONB_PYRAB
Q10268	MAC1_SCHPO
Q5VZR4	MF14C_HUMAN
A0JN69	MARH3_BOVIN
O32168	METP_BACSU
P10620	MGST1_HUMAN
A0QIR4	MIAB_MYCA1
Q5EB52	MEST_HUMAN
Q9YWQ3	NS4_BAVJK
Q83BQ5	NUOA_COXBU
A5DJU3	KAR5_PICGU
P49658	KCNJ6_MESAU
O51337	LGT_BORBU
P0DON0	L2_VARV
Q9XTB5	LEM2_CAEEL
B3PE13	LSPA_CELJU
Q3KLU5	LSPA_CHLTA
Q8G308	LSPA_BRUSU
B1KIT6	LSPA_SHEWM
Q8H5T6	LTI6A_ORYSJ
Q834D8	LSPA_ENTFA
Q9KLK7	LUXQ_VIBCH
Q6P9F7	LRC8B_HUMAN
P44250	LOLE_HAEIN
Q9Y7M7	MDL1_SCHPO
A1BCE9	MACB3_PARDP
A8FKE9	LSPA_CAMJ8
Q9JVR5	MACB_NEIMA
Q2TLZ1	MACOI_CANLF
Q5BLB7	MALD1_DANRE
Q9BSK0	MALD1_HUMAN
P79211	NPY2R_SHEEP
Q17298	MEC4_CAEBR
P07018	MCP4_ECOLI
Q9X1E2	MCP4_THEMA
Q9LVR5	MCU3_ARATH
Q9FJV7	MCU4_ARATH
P30345	MERT_STRLI
Q8T3C8	MTFP1_CAEEL
P45675	NTRY_AZOBR
P69239	NU4LM_BRALA
Q953I3	NU6M_EPIFU
O63851	NU4LM_SARGL
P69232	NU6M_BRAFL
P03926	NU6M_RAT
P38044	NRTB_SYNE7
O99827	NU6M_RHISA
P0CP36	NTE1_CRYNJ
Q9USJ4	NTE1_SCHPO
Q7VRV2	NUOA_BLOFL
Q09MC3	NU6C_CITSI
P41718	OE56_NPVCF
B3DZT3	NUOK_METI4
A0A0E3D8M6	PC20_PENCR
P13423	PAG_BACAN
Q03370	PEX29_YEAST
Q9LZM7	PR1A1_ARATH
Q1E7G6	PRM1_COCIM
Q6DVA0	LEMD2_MOUSE
Q0SN37	LSPA_BORAP
Q8DQ64	LSPA_STRR6
Q6N1M9	LSPA_RHOPA
Q24TI7	LSPA_DESHY
A4TQF2	LSPA_YERPP
Q1KKT4	LNPA_TAKRU
Q56RZ2	LTMM_EPIFF
B2V758	LSPA_SULSY
P38878	LNP_YEAST
Q68F79	LRC8E_XENTR
Q9SRY4	LPA1_ARATH
Q59S85	LPE10_CANAL
Q55FQ9	LMPC_DICDI
Q56460	MAUE_PARVE
Q788J5	MAT_INCCA
P22597	MB43_EHV4
Q54GA9	MGST_DICDI
Q2YIG0	MGTC_BRUA2
Q9KTJ6	METI_VIBCH
Q5BLE2	MIGA2_DANRE
Q68F62	MP17L_XENLA
Q9RGY9	MRPG_ALKPO
Q949R9	MPC1_ARATH
A7GW20	MNTP_CAMC5
B1I6K8	MNTP_DESAP
Q5NNP2	MSCL_ZYMMO
B1ZC68	MSCL_METPB
Q2G9Z8	MSCL_NOVAD
P87236	MU154_SCHPO
Q9NV92	NFIP2_HUMAN
Q6DEX3	NKAI4_XENTR
A0A2I6PIZ2	NODM_HYPPI
P19042	NU2M_ARTSA
Q35540	NU3M_PETMA
P33512	NU4LM_ANOQU
Q4JQH6	NU6M_TETNG
Q9GZP1	NRSN2_HUMAN
Q5SD04	NU3C_HUPLU
Q5ZLW2	ORAI2_CHICK
Q6CXZ7	PALI1_KLULA
Q7V7J6	PCXA_PROMM
Q9FH16	PR1G2_ARATH
Q01812	GRIK4_RAT
A2RIT7	LGT_LACLM
Q8LCQ4	LHCA6_ARATH
B8D8U9	LSPA_BUCA5
A1A2I0	LSPA_BIFAA
Q9AAA6	LSPA_CAUVC
A3DDW4	LSPA_HUNT2
Q8KBH7	LSPA_CHLTE
A5UID8	LSPA_HAEIG
A6SW70	LSPA_JANMA
B3EEM7	LSPA_CHLL2
A1BED5	LSPA_CHLPD
Q9ZN40	LPXE_HELPJ
Q6CUA4	MDM32_KLULA
A6QPF4	M4A18_BOVIN
Q0C1N8	MACB_HYPNA
Q9P2E8	MARH4_HUMAN
O94546	MU150_SCHPO
P44653	NAPH_HAEIN
Q52980	PHAC1_RHIME
B2JDM8	NUOA_PARP8
B1VKI7	NU6C_CRYJA
A1A696	OHK3_ORYSJ
Q89AT8	NUOJ_BUCBP
B1XN58	PCXA_SYNP2
Q9C447	PAXM_PENPX
B0JYZ2	PEX16_XENTR
Q8NBV4	PLPP7_HUMAN
P37103	PLAP_KLEPN
P53835	PRM1_YEAST
Q8LFP1	PRA1H_ARATH
B8F8N6	LGT_HAEPS
B4R8Q2	LGT_PHEZH
Q321T8	LEUE_SHIBS
Q71YH2	LSPA_LISMF
A5EWT1	LSPA_DICNV
A1SZP2	LSPA_PSYIN
P65264	LSPA_NEIMA
Q8ER40	LSPA_OCEIH
A7MEJ4	MDTJ_CROS8
A0KGB3	MACB1_AERHH
Q3UPL6	M4A15_MOUSE
Q99N03	M4A10_MOUSE
Q7JRE4	MAN1_DROME
Q96JQ5	M4A4A_HUMAN
Q99N05	M4A4D_MOUSE
Q9CQY5	MAGT1_MOUSE
P92559	M1280_ARATH
P01546	M11P_SCVM1
Q00986	MCPA_CAUVC
Q1M799	MCTS_RHIL3
Q56217	NQO7_THET8
Q88R14	MCPH_PSEPK
Q8VYR0	MCU5_ARATH
Q8DKZ3	NDHL_THEEB
Q10W93	NDHL_TRIEI
Q3MBD4	NDHL_TRIV2
P34196	NU6M_FORLA
P55783	NU6M_GADMO
Q3TZ87	MARH9_MOUSE
Q8Z2J2	MGTC_SALTI
P44407	MSBA_HAEIN
O05260	MRPC_BACSU
Q28C88	MOGT1_XENTR
Q67PL7	MSCL_SYMTH
Q2KCQ1	MSCL_RHIEC
P06266	NU6C_MARPO
Q35639	NU5M_PEA
Q608X7	NUOA_METCA
B8EIM7	NUOK_METSB
B8D8W4	NUOK_BUCA5
Q6FL09	NUR1_CANGA
Q59WV0	PALI_CANAL
P58826	P2RY4_CRIGR
Q9KCE6	PRSW_BACHD
O14322	MU100_SCHPO
P27896	NARQ_ECOLI
A0A0R4IDX9	NINJ1_DANRE
Q16617	NKG7_HUMAN
P48909	NU3M_CANPA
Q4JQI0	NU3M_TETNG
P34851	NU3M_APILI
Q36150	NU4M_CARSF
Q9PIE4	PLSY_CAMJE
Q32RM1	NU4LC_ZYGCR
P03927	NU6M_XENLA
Q9G3S5	NU6M_PTESA
Q37598	NU4LM_PHYIN
P15553	NU6M_STRPU
Q33756	NU1M_ARBLI
Q0UJ42	NTE1_PHANO
Q4PF83	NTE1_USTMA
Q04YB2	NUOK_LEPBL
O04925	OLEH2_SESIN
Q54N33	OST3_DICDI
A0LJM1	NUOK2_SYNFM
Q6BNJ2	PALI_DEBHA
Q49417	P32_MYCGE
A8N5E6	PRM1_COPC7
P04737	PIL1_ECOLI
Q9ZWD1	PR1G1_ARATH
P39551	PRM9_YEAST
P44936	RSEP_HAEIN
Q5E9Y2	STX17_BOVIN
Q6LPK6	MSBA_PHOPR
A0A0H2XEK8	MROQ_STAA3
Q8R6L9	MSCS_CALS4
A8Z053	MNHG1_STAAT
B2RJU3	MSCL_PORG3
A0QBR0	MPRB_MYCA1
Q11TN7	MSCL_CYTH3
Q9A710	MMPA_CAUVC
A4G9Q2	MSRQ_HERAR
O27564	MTHK_METTH
P70954	NATK_BACSU
Q9JHE8	NINJ2_RAT
Q9BT67	NFIP1_HUMAN
B9X187	NMP1A_XENLA
Q37382	NU3M_ACACA
P68159	NU3M_RAPSA
P48910	NU3M_CHOCR
Q5BMR2	PLD_PHYIN
P48913	NU3M_WICCA
Q02500	NU6M_WHEAT
Q6Q1S1	NS3_CVHNL
B5YKI9	NUOK_THEYD
Q9KHT8	OPUCB_LISMN
Q5AEM8	PAM17_CANAL
Q47457	PCOS_ECOLX
A5GTC7	PCXA_SYNR3
Q9RCG7	PAXB_PASAE
G5ECT0	PBO5_CAEEL
Q49378	P32_MYCGA
Q3UMZ3	PLPP5_MOUSE
Q6FNX1	PRM1_CANGA
P51193	PSAF_PORPU
B1XLJ0	PSBZ_SYNP2
Q8K3K7	PLCB_MOUSE
Q8S8S1	PEX16_ARATH
P25584	PEX34_YEAST
Q9DCU2	PLLP_MOUSE
Q4PE27	PFA4_USTMA
Q9ES82	POPD2_MOUSE
P0DMC5	RCSC_ECOLI
B0D4J7	RCF1_LACBS
C5P447	RCF1_COCP7
P06009	RCEL_BLAVI
B8MJJ2	RCF1_TALSN
A2RM05	QUET_LACLM
Q8EE76	RNFE_SHEON
O74963	NCA2_SCHPO
P44604	NARQ_HAEIN
Q5R1P3	NMDE2_CANLF
A6NFY4	NEMP2_HUMAN
Q5ZJC7	NOC4L_CHICK
Q85AQ3	NU4LC_ANTAG
Q1RJB3	NTRYL_RICBR
O79554	NU4LM_LYCSM
Q8HEB9	NU4LM_CAEBR
Q1QST2	NUOA_CHRSD
B4U8I7	NUOK_HYDS0
Q92316	OST5_YEAST
Q5BD15	PFA4_EMENI
P51575	P2RX1_HUMAN
P89946	POLS_BFV
Q8YLK8	PSAK2_NOSS1
Q8M9W6	PSBZ_CHAGL
P54829	PTN5_HUMAN
O69583	QCRC_MYCLE
P09438	RCEM_CHLAA
Q0V4P1	RCF1_PHANO
P19057	RCEL_RHOCA
B6K2Z6	RCF1_SCHJY
D4DDK2	RCF1_TRIVH
Q4PIK6	RCF1_USTMA
P52879	RER1_CAEEL
F4IQJ6	LCV3_ARATH
Q86VI4	LAP4B_HUMAN
O32202	LIAI_BACSU
P31379	LDS1_YEAST
Q3AQW9	LSPA_CHLCH
Q1QIP9	LSPA_NITHX
P57382	LOLC_BUCAI
A7Z4G5	LSPA_BACVZ
Q87EF5	LOLC_XYLFT
Q894D4	LSPA_CLOTE
Q8K0B3	LRC66_MOUSE
Q8NKS6	LONB_THEKO
Q2W8P3	MAMV_MAGSA
Q5HVG3	MACB_CAMJR
P97998	MDL1_CANAX
Q99735	MGST2_HUMAN
Q26421	OLF9_APILI
A7TH22	OSW5_VANPO
P24755	OMPA_SEROD
P11022	P8A7_DICDI
Q0V9Z3	PACC1_XENTR
Q9M841	PEX12_ARATH
G1UBD1	PMOB_METCA
Q3UUY6	PROM2_MOUSE
P31567	PSAK_GALSU
P31091	PSAF_TRIV2
Q9RGG3	PTRC_LACCA
F4JYC8	PTM_ARATH
Q5VRJ8	PX115_ORYSJ
Q9ZWI7	RER1C_ARATH
B0S1S0	LGT_FINM2
P26844	LEP_PSEFL
Q8BK03	MIGA2_MOUSE
Q60AA3	MSBA_METCA
Q7YWV6	MPV17_CAEEL
Q68CQ1	MROH7_HUMAN
A7ZCB7	MSCL_CAMC1
Q920C4	MS4A3_MOUSE
Q5M8H5	MOGT2_XENTR
Q03YJ0	MSCL_LEUMM
B5EN61	NUOK_ACIF5
Q47HG6	NUOK_DECAR
Q42431	OLEO4_ARATH
Q9VP04	ORMDL_DROME
Q9BRQ5	ORAI3_HUMAN
Q6BKZ1	PAM17_DEBHA
P36147	PAM17_YEAST
Q8S8T8	PCR10_ARATH
Q6FVE6	PFA4_CANGA
Q8IY26	PLPP6_HUMAN
P30026	POLG_DEN2D
Q83883	POLG_NVN68
Q05057	POLG_PYFV1
A0A067XMT5	PTAC_PESFW
Q6PCS6	MTFP1_DANRE
Q9P7C2	MU109_SCHPO
Q12374	NCA2_YEAST
P35801	MYPRA_XENLA
Q0P4A4	NAT14_DANRE
A5GJP1	NDHL_SYNPW
B9JVI2	PLSY_AGRVS
A5GUE6	NDHL_SYNR3
A6TS38	PLSY_ALKMQ
P27372	NDHL_SYNY3
Q9G2X1	NU3M_MYXGL
P48930	NU4LM_CHOCR
Q18411	NTP1_CAEEL
Q37712	NU6M_ARTSF
A5DHA3	NTE1_PICGU
P23649	NU1M_ASTFO
Q6BQK9	NTE1_DEBHA
Q7T6T1	NS3B_CVCBG
P50975	NUOJ_RHOCA
Q9BE53	P2Y13_MACFA
A5DJ60	PRM1_PICGU
Q6CUV7	PRM1_KLULA
P12060	PIL1_SALTI
Q9N126	RDH8_BOVIN
Q9FZF1	PX11A_ARATH
Q9M095	RC23_ARATH
Q9KA70	RASP_BACHD
A2RIH3	HMPT_LACLM
Q5HLN1	HSSS_STAEQ
P08715	HLYAP_ECOLX
Q1HQF8	KTAP2_AEDAE
Q9ERS1	KCNKC_RAT
O60928	KCJ13_HUMAN
Q4QQM5	MIGA1_MOUSE
Q2KIK2	MP17L_BOVIN
Q95X35	MPPE1_CAEEL
A0A1V1FNM9	OBLB_EMEVA
Q6CKX6	OSW5_KLULA
B3QXL8	NUOK_CHLT3
Q6MGN5	NUOK_BDEBA
A7HIH8	NUOK_ANADF
[truncated: 7,767 more rows]

## Sheet: 6-10 TMD 70%
Q8VHK5	MLC1_MOUSE
Q7VR44	MSBA_BLOFL
B1XYR0	MRAY_LEPCP
C1AQ72	MRAY_MYCBT
Q5WTI4	MRAY_LEGPL
Q04Y84	MRAY_LEPBL
B6YS29	MRAY_AZOPC
Q9K6F9	MNTP_BACHD
A3CX65	MNTP_METMJ
A0LTM0	MRAY_ACIC1
Q66BY6	MNTP_YERPS
Q87YP0	MNTP_PSESM
Q73G61	MRAY_WOLPM
Q9W534	MOODY_DROME
A8G7L4	MRAY_PROM2
A6U102	MRAY_STAA2
Q86VZ1	P2RY8_HUMAN
Q99X29	PTXBC_STAAM
P39816	PTW3C_BACSU
P40100	PUG1_YEAST
P52166	PSN_CAEEL
Q90ZE4	PSN2_DANRE
P9WG11	PSTA1_MYCTU
Q2HXK9	RBOHD_SOLTU
O81210	RBOHC_ARATH
Q6J2K5	RBOHB_ORYSI
F4ICF4	RBL10_ARATH
D3YVE8	S35G2_MOUSE
Q9D9E0	S22AH_MOUSE
A2AJN7	S4A11_MOUSE
Q870W0	SC61A_NEUCR
O26936	SECF_METTH
Q4UNE6	SAM_RICFE
Q2IKX9	SECD_ANADE
C7NC37	SECD_LEPBD
F2QF13	SECY2_STROU
A0JPH4	SCAP_XENLA
P30872	SSR1_HUMAN
Q09212	SRA9_CAEEL
Q5T9Z0	TEDM1_HUMAN
O95259	KCNH1_HUMAN
A4K2S2	KCNS1_LEMCA
Q8CIQ6	MTR1B_MOUSE
Q60878	OL140_MOUSE
P04950	OPS3_DROME
P67559	OPGC_ECOL6
Q95155	OLF2_CANLF
Q47LF1	NUOH_THEFY
Q0V8N6	P3_BOVIN
C7GQI9	PFF1_YEAS2
Q5VP70	PIN3A_ORYSJ
Q9S7Z8	PIN3_ARATH
Q8C2R7	PIGM_MOUSE
Q8R1T4	S35A3_MOUSE
Q9ZHC7	SILP_SALTM
Q9MA44	SIPL5_ARATH
Q9XX85	ST217_CAEEL
Q85WU2	TI214_PINKO
A0RIM4	TCYP_BACAH
Q9NIW4	TRA2_CAERE
Q5BJD5	TM41B_HUMAN
A7TDX5	TPC1_VANPO
Q7ZY86	TM168_XENLA
A6ZV78	TPC1_YEAS7
Q8N661	TM86B_HUMAN
Q8AVI9	PORED_XENLA
P48651	PTSS1_HUMAN
Q797S1	PTXBC_BACSU
Q9XI74	PUMP3_ARATH
P42911	PTPD_ECOLI
P0AGH9	PSTC_ECO57
Q1MLH5	RGTD_RHIL3
Q6R6I6	RXFP1_RAT
A4IHW3	S35A4_XENTR
Q8N4F4	S22AO_HUMAN
A4QNX2	S247B_DANRE
Q9BZJ4	S2539_HUMAN
A6ZXL1	S2538_YEAS7
Q5RC98	S38AA_PONAB
E5AE43	RTA1_LEPMJ
P45287	SAPC_HAEIN
P0A2J6	SAPC_SALTI
C1BKZ7	S52A3_OSMMO
Q9VBN7	SAMC_DROME
O26937	SECD_METTH
Q9ZFF8	SECD_SALCH
Q74L41	SECY2_LACJO
Q92H77	SECD_RICCN
A0LCK9	SECD_MAGMM
Q8CMU8	SECY2_STAES
Q1XDJ1	SECY_PYRYE
O08387	SECY_STAA8
P49977	SECY_STRLI
P33108	SECY_MICLU
Q5SHQ8	SECY_THET8
P61620	S61A1_MOUSE
P0A1M8	SPAS_SHIFL
P48764	SL9A3_HUMAN
Q6NTJ7	SWET1_XENLA
Q9BRV3	SWET1_HUMAN
P34994	SSR2_PIG
Q84WN3	SWT17_ARATH
O17822	SRD48_CAEEL
Q09213	SRE1_CAEEL
O01608	SRD32_CAEEL
O62488	SRE27_CAEEL
P46571	SRG2_CAEEL
Q4QKQ5	SSTT_HAEI8
Q54G02	SPXS5_DICDI
Q09206	SRA4_CAEEL
Q8IUH8	SPP2C_HUMAN
O60067	TAPT1_SCHPO
A6NMZ5	O4C45_HUMAN
Q8NGJ6	O51A4_HUMAN
Q8NH90	O5AK2_HUMAN
B6ISX4	NUOH_RHOCS
P09169	OMPT_ECOLI
O93441	OPSD_GALML
Q99063	PRA1_USTHO
P37082	PTRC_KLEPN
P36672	PTTBC_ECOLI
P33024	PSUT_ECOLI
Q2FK73	PTG3C_STAA3
Q4L9Y1	PTMCB_STAHJ
P24400	PTLCB_LACCA
Q9SX93	PUP19_ARATH
Q3KNS1	PTHD3_HUMAN
P9WG07	PSTC1_MYCTU
P0A627	PSTA2_MYCBO
P31077	PSRC_WOLSU
P60946	RBSU_STAAM
O82756	RBL7_ARATH
O75783	RHBL1_HUMAN
Q50862	RFBA_MYXXA
Q7TQP4	RL3R2_MOUSE
C4LEP4	RNFD_TOLAT
B7VLT3	RNFE_VIBA3
Q9NQQ7	S35C2_HUMAN
Q5R831	S35B3_PONAB
Q91ZR7	S35A4_RAT
A2AKQ0	S35D1_MOUSE
E4TJ18	SECD_CALNY
O33517	SECD_RHOCB
Q7VCH3	SECD_PROMA
Q2FUW2	SECY2_STAA8
Q9HXI1	SECD_PSEAE
F4IQV7	SCY2_ARATH
D3HAJ5	SECY2_STRM6
P16336	SECY_BACSU
P9WGN2	SECY_MYCTO
A6QP84	SOAT_BOVIN
Q10LI8	SWT12_ORYSJ
Q6K4V2	SWET4_ORYSJ
A9YWR6	STR2_MEDTR
Q19474	SRD50_CAEEL
O17818	SRE37_CAEEL
Q49XE7	PLSY_STAS1
Q9XSD4	PTAFR_PIG
P47315	PTG3C_MYCGE
P57635	PTM3C_BUCAI
Q8H184	PT106_ARATH
A0A0B5A051	PT1L_HUMLU
Q9TU31	PTH1R_CANLF
Q03530	RCE1_YEAST
O81211	RBOHE_ARATH
P83936	RARD_STREX
Q52938	RKPI_RHIME
Q7RTT9	S29A4_HUMAN
Q8C811	S35E2_MOUSE
F4JUU5	S2P_ARATH
Q99500	S1PR3_HUMAN
P49461	SECY_TRICV
Q8BHJ6	SERC5_MOUSE
P0A1M7	SPAR_SHISO
Q6L568	SWET5_ORYSJ
P54128	SRG6_CAEEL
Q19061	SRD59_CAEEL
Q10935	SRA33_CAEEL
Q9PQ85	PLSY_UREPA
Q99PR0	POMT1_RAT
Q5H9E4	S2553_HUMAN
P50443	S26A2_HUMAN
A0JMG9	S35A4_DANRE
Q8WMS0	S35A2_CANLF
B0K004	S35G3_RAT
Q91W10	S39A8_MOUSE
Q9QZ03	S39A1_MOUSE
Q08E40	S39AC_BOVIN
Q6P5F6	S39AA_MOUSE
Q8IVJ1	S41A1_HUMAN
Q8BWY7	S39AB_MOUSE
O67536	SECF_AQUAE
D1AMK8	SECF_SEBTE
Q6NUK1	SCMC1_HUMAN
A3CM55	SECY2_STRSV
P38376	SECY_CORGL
A0A1U8QW16	SDGD_EMENI
Q8FMF7	SPEE_COREF
Q03720	SLO_DROME
Q7TY95	SPEE_MYCBO
Q4E4I4	SLS11_TRYCC
Q4R763	SMS2_MACFA
P48763	SL9A2_RAT
B3A0M2	SLS4_TRYBB
P22215	SLY41_YEAST
Q53P98	SIPL2_ORYSJ
O62266	SRE31_CAEEL
P0DKJ5	SWT15_VITVI
Q20249	SRE8_CAEEL
O62489	SRE26_CAEEL
O17823	SRD44_CAEEL
Q09209	SRA7_CAEEL
Q5QNP2	TA13C_DANRE
Q5QD23	TAAR5_RAT
Q646F0	T2R39_PAPHA
Q67ES9	TR104_RAT
E7DNB6	TMP_BPDP1
P47946	TRK1_SCHPO
Q8BXN9	TM87A_MOUSE
E7FFT2	TMC2A_DANRE
Q61056	TRPC1_MOUSE
Q9CDM7	UPPP_LACLA
Q2G3F4	UPPP_NOVAD
Q04SA1	UPPP_LEPBJ
Q8NGF3	O51D1_HUMAN
Q8VF12	OL495_MOUSE
A6WMM7	OPGH_SHEB8
Q8VFL5	O1030_MOUSE
Q8NGS8	O13C5_HUMAN
Q9PMA3	NUOH_CAMJE
Q8NGE3	O10P1_HUMAN
Q8NGT2	O13J1_HUMAN
Q5TZ20	OR2G6_HUMAN
Q8NGR8	OR1L8_HUMAN
Q8NGB6	OR4M2_HUMAN
Q3B4V9	NUOH_PELLD
P81912	OR23A_DROME
B4RCM1	NUOH_PHEZH
Q9TUA7	OR1A1_PANTR
Q8NGG7	OR8A1_HUMAN
P81919	OR46A_DROME
Q52E66	PALH_MAGO7
A0A140NFA3	PHNE_ECOBD
Q66J01	PGAP1_XENLA
P34979	PE2R3_BOVIN
Q870V7	PNS1_NEUCR
Q5M0R8	PLSY_STRT1
Q17428	PORED_CAEEL
A0KLJ5	RNFD_AERHH
Q0HIH5	RNFE_SHESM
Q8MXJ9	S35B2_CAEEL
Q499U1	S2538_RAT
Q9BSK2	S2533_HUMAN
Q8HXI3	S38AB_MACFA
Q99K24	S39A3_MOUSE
Q18FQ7	SECF_HALWD
Q9P8E3	SC61A_CANAL
O43043	SCAP_SCHPO
Q85FU6	SECY_CYAM1
Q4G351	SECY_EMIHU
Q13530	SERC3_HUMAN
Q9GMU6	SO1C1_MACFA
P07373	SP5E_BACSU
Q8C1E7	TACAN_MOUSE
Q8C2L6	T161B_MOUSE
Q645V4	T2R30_PONPY
Q645T9	T2R42_MACMU
Q646F2	T2R40_PAPHA
Q2AB83	T2R40_CHICK
Q9QZE9	T150A_RAT
P59551	T2R60_HUMAN
A8WGS4	TLCD2_DANRE
Q6P726	TMM19_RAT
O75844	FACE1_HUMAN
Q7A7S3	ESAA_STAAN
Q83VR1	EPSH_METS1
P25340	ERG4_YEAST
P77733	FOCB_ECOLI
A1WYU4	FTSW_HALHL
Q54P68	FSLA_DICDI
Q55472	GGTC_SYNY3
B5X1G3	GPHR_SALSA
Q80WT4	GP176_MOUSE
Q5UAW9	GP157_HUMAN
B7NMI8	GLPG_ECO7I
Q2NQH3	GLPG_SODGM
P58953	GR22E_DROME
P58955	GR36A_DROME
Q7PMG3	GR22_ANOGA
P58985	GR59D_DROME
Q5RDQ8	GRM7_PONAB
Q68EF4	GRM4_MOUSE
Q9JKA8	HCN3_RAT
Q5ADN8	HUT1_CANAL
Q6C4X5	HUT1_YARLI
O12947	ICMT_XENLA
Q99393	IZH4_YEAST
Q0BK20	KDPA_FRATO
Q9ER26	KCNS2_RAT
Q3K8Y4	KDPA_PSEPF
O66627	LGT_AQUAE
Q8UDB4	LGT_AGRFC
B5FA52	LGT_ALIFM
C3LED1	LGT_BACAC
Q94CA0	LAZH1_ARATH
Q5BPZ5	LAZH2_ARATH
B7HGA1	LRGB_BACC4
Q86I81	MCFI_DICDI
P75826	LYSO_ECOLI
Q55500	PLQA_SYNY3
A2XWN6	POED1_ORYSI
Q6A8U1	PIPS_CUTAK
B1MCK4	PIPS_MYCA9
B2HM76	PIPS_MYCMM
Q46JD9	PLSY_PROMT
P9WI49	PPE01_MYCTU
Q6C4Q0	PRM10_YARLI
Q8KA19	RNFD_BUCAP
Q7ZW46	S35B4_DANRE
Q90X48	S35A5_DANRE
Q1ECW7	S247A_DANRE
Q5RE87	S38A4_PONAB
Q6ZMH5	S39A5_HUMAN
Q80XM9	S66A2_MOUSE
A0LCK8	SECF_MAGMM
Q5U680	SAMC_MOUSE
E1RHR2	SECF_METP4
P0AG94	SECF_ECOL6
B5YIG9	SECD_THEYD
D8MEB8	SECY2_LEUGG
O83425	SECD_TREPA
P9WGP1	SECD_MYCTU
Q7ZYD5	SCMC2_XENLA
Q8TWM4	SECD_METKA
Q4UMQ9	SECY_RICFE
P78283	SECY_VIBCH
Q09837	SMP3_SCHPO
Q95ZY2	SRB3_CAEEL
Q9P1P4	TAAR3_HUMAN
Q5QD11	TAA7B_MOUSE
A3KNK1	TACAN_DANRE
Q646C6	TA2R9_PANTR
A5D7C9	T150C_BOVIN
Q23868	TAGC_DICDI
Q3UFJ6	T184A_MOUSE
Q498W5	T198B_DANRE
P27200	PSBB_PROHO
Q9SJY5	PUMP5_ARATH
Q48269	PSS_HELPY
O81209	RBOHA_ARATH
Q9SUT8	RBOHI_ARATH
L0T550	RIP2_MYCTU
O83324	RFUD_TREPA
B6EGH4	RNFD_ALISL
C5BE26	RNFE_EDWI9
Q7TML3	S35F2_MOUSE
A6QL92	S35F5_BOVIN
P0CAT2	S238B_DANRE
Q4PDL5	S2538_USTMA
Q8TBP6	S2540_HUMAN
A5D9W9	S2538_PICGU
Q1KZG0	S39A4_BOVIN
A5D7H1	S39AD_BOVIN
P45286	SAPB_HAEIN
Q9HGM4	SCS3_SCHPO
Q9GT50	MTH_DROYA
A1JJD7	NHAA_YERE8
Q66AQ9	NHAB_YERPS
Q0DK16	NIP13_ORYSJ
Q8VZW1	NIP11_ARATH
O50501	NGCG_STRCO
O00476	NPT4_HUMAN
Q61983	NPT1_MOUSE
A3PKI6	NUOH2_RHOS1
P32709	NRFD_ECOLI
Q9Z8B6	NQRB_CHLPN
Q6MG14	NRM_RAT
P51490	OPSB_BOVIN
Q9H255	O51E2_HUMAN
Q6IFG1	O52E8_HUMAN
Q8NH74	O10A6_HUMAN
B7HFJ2	NUOH_BACC4
Q4LBB9	OCTB2_DROME
P35360	OPSL_LIMPO
Q8NH21	OR4F5_HUMAN
Q4ZRI7	NUOH_PSEU2
Q8WZA6	OR1E3_HUMAN
Q8NGM9	OR8D4_HUMAN
Q9VXL0	OR13A_DROME
Q8NGE1	OR6C4_HUMAN
Q8NGU4	OR2I1_HUMAN
Q9W5G6	OR1A_DROME
O95047	OR2A4_HUMAN
P81921	OR47A_DROME
Q8NGT1	OR2K2_HUMAN
Q9Y3N9	OR2W1_HUMAN
Q7Z3T1	OR2W3_HUMAN
Q758G4	PALH_ASHGO
A2RIQ0	PANT_LACLM
A5D7K8	PD2R_BOVIN
Q5ZI82	P2RY8_CHICK
E9EYB5	PFF1_METRA
Q99JY8	PLPP3_MOUSE
O88956	PLPP1_CAVPO
O09101	PIGF_MOUSE
P58387	PSAB_PROHO
O16444	SRB18_CAEEL
O01509	SRB15_CAEEL
Q20618	SRA13_CAEEL
O32074	THIT_BACSU
Q8VC26	TLCD2_MOUSE
A6MMQ5	TI214_DIOEL
Q67ES1	TR113_RAT
A2SEL8	UPPP_METPP
Q578E7	UGPA_BRUAB
Q82Y49	UPPP_NITEU
P59902	P2RY1_CAVPO
Q59RF7	PFF1_CANAL
P0AFL2	POTI_ECOL6
Q8BGE9	RL3R1_MOUSE
A0A0H3AKU6	RNFA_VIBC3
Q4QJQ5	RNFD_HAEI8
O44252	ROST_DROME
A1TZ60	RNFE_MARHV
Q8TSY1	RNFE_METAC
B5VRU8	RSB1_YEAS6
O67365	SPEE2_AQUAE
Q9FGQ2	SWT13_ARATH
Q10LN5	SWT16_ORYSJ
Q5NAZ9	SWT3B_ORYSJ
Q5JJY5	SWT2A_ORYSJ
P30936	SSR3_RAT
Q9NYW6	TA2R3_HUMAN
Q646B0	TA2R4_PANTR
Q645Y3	T2R41_GORGO
Q2T9K0	TMM44_HUMAN
Q9D8N3	TM86A_MOUSE
Q91VP7	TM101_MOUSE
K9UJK2	TM175_CHAP6
Q8IU68	TMC8_HUMAN
Q8FCQ1	UGPE_ECOL6
A1KSZ7	UBIA_NEIMF
B7MRH2	UBIA_ECO81
Q5LJ30	UPPP_BACFN
Q89WH1	UPPP_BRADU
B5FB78	UPPP_ALIFM
Q3IHW5	UBIA_PSET1
Q01WE6	UPPP_SOLUE
Q5WWR8	UBIA_LEGPL
O27230	MTRD_METTH
Q6R8G4	PHO16_ARATH
Q6K991	PHO12_ORYSJ
Q29M88	PGAP2_DROPS
Q9W5D4	POMT2_DROME
P32154	PTFLB_ECOLI
Q8RY83	PUP13_ARATH
Q8KA21	RNFA_BUCAP
Q3A7W6	RNFA_PELCD
Q89AX0	RNFA_BUCBP
Q15RL0	RNFE_PSEA6
B3PB31	RNFE_CELJU
P38778	SMF2_YEAST
Q6CDD0	SMP3_YARLI
Q4V3B8	SIPL3_ARATH
Q0DWA9	SIPL4_ORYSJ
Q20144	TMTC1_CAEEL
F1RAX4	STRA6_DANRE
Q0DJY3	SWT3A_ORYSJ
O16974	SRG53_CAEEL
Q09572	SRD55_CAEEL
Q93890	SRF3_CAEEL
Q19508	SRD46_CAEEL
O45150	SRG30_CAEEL
P91210	SRD25_CAEEL
O01538	SRG33_CAEEL
P46572	SRG3_CAEEL
P91994	SRG46_CAEEL
A1KWK2	SSTT_NEIMF
C1D5J3	SSTT_LARHH
Q1JDG4	SSTT_STRPB
O17844	SRA20_CAEEL
O62420	SRA39_CAEEL
Q8TCT6	SPPL3_HUMAN
P68579	SUNT_BACSU
Q9ATL8	TIP22_MAIZE
Q00383	TI214_EPIVI
Q7ZVP8	TM38B_DANRE
Q5YCC7	TMC3_CHICK
Q28FY5	TM147_XENTR
Q59Q36	TPC1_CANAL
Q8C428	TMC7_MOUSE
Q9Y210	TRPC6_HUMAN
D4GPW2	TSGBD_HALVD
Q8FNR2	QCRB_COREF
A9WGD1	RIBX_CHLAA
Q48475	RFBA1_KLEPN
Q695T8	RHBL4_TOXGO
Q69D47	RHBG_ORYLA
A1JM66	RNFD_YERE8
A4Y6I7	RNFD_SHEPC
Q2R3P9	SWT14_ORYSJ
O45300	SRE13_CAEEL
A1A0M3	SSTT_BIFAA
Q09205	SRA3_CAEEL
P56486	TA2R_CHLAE
Q5QD29	TAAR1_PANTR
Q9GTN7	TAGA_DICDI
Q8R218	T150B_MOUSE
Q6ZUK4	TMM26_HUMAN
Q675B9	TR109_RAT
Q9HC21	TPC_HUMAN
Q8SPP9	TSHR_PIG
A4IYU3	UBIA_FRATW
A0A1X9QDU5	UMPB_HALZH
P10905	UGPA_ECOLI
C1DLV7	UPPP_AZOVD
B3DRX3	UPPP_BIFLD
Q8D281	UPPP_WIGBR
A4SZT5	UBIA_POLAQ
Q0URQ5	PFF1_PHANO
Q6J329	S2547_RAT
Q52KK3	S2551_RAT
Q7Q5D4	S35B3_ANOGA
Q9JKM5	S1PR5_RAT
G4WMX4	RYAR_TRICA
Q5XIF9	S2534_RAT
A4RPU0	S2538_MAGO7
Q8WUT9	S2543_HUMAN
Q05AQ3	S2542_XENTR
A0A0G2KQY6	S39AE_DANRE
E8N5I9	SECF_ANATU
B5YIG8	SECF_THEYD
P44590	SECF_HAEIN
O33518	SECF_RHOCB
Q72V65	SPEE_LEPIC
P26937	SP4FB_BACSU
Q5EB14	SWET1_DANRE
Q6NQN5	SWET3_ARATH
Q9FY94	SWT15_ARATH
P54127	SRG5_CAEEL
Q4QR83	STRA6_RAT
P91209	SRD30_CAEEL
O61892	SRG31_CAEEL
P92015	SRD26_CAEEL
Q8CI59	STEA3_MOUSE
A4THM4	SSTT_YERPP
Q55027	SRPC_SYNE7
Q60T36	SRA11_CAEBR
D4GZD0	TATCO_HALVD
Q94G17	TATC_PEA
Q9JKT7	T2R13_RAT
Q645V0	T2R10_PONPY
F4JZG9	TERC_ARATH
Q7M709	TR129_MOUSE
P44843	TRKH_HAEIN
Q54IK2	TM120_DICDI
A4FV75	TM38A_BOVIN
Q9QX29	TRPC5_MOUSE
Q9HCX4	TRPC7_HUMAN
Q6QMG1	TSHR_ICTPU
Q9ZPR6	UPS3_ARATH
Q7MQ87	UBIA_VIBVY
Q87F82	UBIA_XYLFT
B7V1A3	MSRQ_PSEA8
P28678	OPS1_DROPS
Q9Y5P1	O51B2_HUMAN
Q8NGJ8	O51S1_HUMAN
Q8VGK5	OLF50_MOUSE
Q8VGI4	OL476_MOUSE
Q4UWB1	NUOH_XANC8
Q60887	OL148_MOUSE
Q0P9C4	PGLK_CAMJE
Q54IA4	PIGM_DICDI
C3ZQF9	QRFPR_BRAFL
A9N3J5	RCNA_SALPB
Q84WG3	RBL16_ARATH
P78382	S35A1_HUMAN
B0CEA7	SECD_ACAM1
Q9ZJ66	SECD_HELPJ
O28377	SECY_ARCFU
P44615	SDAC_HAEIN
Q3K059	SECY2_STRA1
Q9ZJS9	SECY_HELPJ
O26134	SECY_METTH
P46249	SECY_CYACA
Q54UF8	SERIC_DICDI
Q7TNK0	SERC1_RAT
Q9LD83	SLAC1_ARATH
Q5E930	SLAH1_ARATH
O31425	SKFC_BACSU
Q9C9M9	SWET6_ARATH
Q290X1	SWET1_DROPS
E4TN31	TM175_MARTH
P9WG02	SUGA_MYCTO
A0A3B1DZW5	SRB12_CAEEL
Q8RVC7	SULP1_CHLRE
B8ZRD4	UPPP_MYCLB
Q04FK3	UPPP1_OENOB
Q9V3R8	UBIA1_DROME
Q7UNQ8	UPPP_RHOBA
A8LQR9	UPPP_DINSH
O43613	OX1R_HUMAN
P96065	PHNV_SALTY
C1CJU2	PLSY_STRZP
C0M7J7	PLSY_STRE4
Q66IJ4	PIGM_XENTR
Q5F380	PIGM_CHICK
Q72E86	QRCD_DESVH
O18405	SURF4_DROME
Q869W7	S35B4_DICDI
Q1LZI2	S35F3_MOUSE
P48303	S1PR1_RAT
Q5R9C4	S22A8_PONAB
Q59KC4	S2538_CANAL
Q2H608	S2538_CHAGB
Q5U3V7	S2543_DANRE
Q39593	SAC1_CHLRE
B2KWI0	RTA1_AJECA
Q504Y0	S39AC_HUMAN
P0A2J3	SAPB_SALTY
P46506	SRB11_CAEEL
Q2QR07	SWT13_ORYSJ
Q6HPB7	UPPP1_BACHK
Q95YI5	US74C_DROME
Q5R9K4	VMP1_PONAB
Q25157	OPSC1_HEMSA
B0RNI5	OPGH_XANCB
Q6N5U3	OPGH_RHOPA
Q8VFV4	O1440_MOUSE
O07295	PCBA_PROMP
Q6XKD3	PD2R2_RAT
B2B585	PFF1_PODAN
Q5P539	RNFA_AROAE
Q15RL2	RNFD_PSEA6
P57216	RNFD_BUCAI
Q9BXS9	S26A6_HUMAN
Q8WXD0	RXFP2_HUMAN
Q9VR50	S35E1_DROME
P40113	RTM1_YEASX
Q9VVD9	S35B3_DROME
P0AC99	SATP_ECO57
C8WQG7	SECD_ALIAD
Q55610	SECD_SYNY3
Q6PCF9	S38AA_XENLA
Q9PJN1	SECY_CHLMU
D3RNN6	SOEC_ALLVD
Q8CIF6	SIDT2_MOUSE
P35610	SOAT1_HUMAN
P40401	SSUC_BACSU
P54126	SRG4_CAEEL
Q9DBN1	STR6L_MOUSE
Q5N8J1	SWT2B_ORYSJ
Q09203	SRA1_CAEEL
Q09204	SRA2_CAEEL
B2RI95	UPPP_PORG3
Q8KFJ7	UPPP_CHLTE
Q1BXA8	UPPP2_BURCA
E9CZZ9	PFF1_COCPS
Q3B181	PLSY_PELLD
Q9KF90	PTV3B_BACHD
Q8XBJ1	PTYBC_ECO57
P69787	PTGCB_ECOL6
Q9LFN3	PT511_ARATH
Q8DR34	PTMCB_STRR6
Q9CLY8	PTM3C_PASMU
Q90X07	PSN2_CHICK
O02194	PSN_DROME
Q8LF05	RBL19_ARATH
Q7S4V5	RBD2_NEUCR
Q874X5	RBD2_PODAS
Q6CDV6	RBD2_YARLI
Q6F0N9	RIBV_MESFL
O18175	SRE33_CAEEL
Q19975	SRD34_CAEEL
Q03BE8	SSTT_LACP3
Q54HI2	SPXS4_DICDI
A5WBH0	SSTT_PSYWF
Q10482	STM1_SCHPO
Q646G9	TA2R1_PANPA
Q9JKE9	TA2R7_RAT
Q9U3H8	TAPT1_CAEEL
Q52356	TERC_SERMA
Q9JKT8	TR114_RAT
A3QBM7	UPPP_SHELP
F5HHT6	US21_HCMVM
F5HD92	US14_HCMVM
Q5RKH7	S35F6_RAT
Q9QZG1	S22AN_RAT
Q5SWT3	S2535_MOUSE
Q96H78	S2544_HUMAN
Q7SXW0	S2539_DANRE
Q6P316	S2540_XENTR
Q1DRJ3	S2538_COCIM
Q54I86	S35B1_DICDI
Q6QQT1	S39A1_TAKRU
Q5RE57	S39A9_PONAB
Q8BTY2	S4A7_MOUSE
Q15043	S39AE_HUMAN
Q8AW42	S39AD_DANRE
Q9HXI2	SECF_PSEAE
O67102	SECD_AQUAE
O33568	SECF_RHOS4
D2RLC8	SECD_ACIFV
Q37143	SECY_ANTSP
P28540	SECY_DIALT
P10250	SECY_MYCCT
Q59548	SECY_MYCPN
Q8U019	SECY_PYRFU
A6NH21	SERC4_HUMAN
Q4WTT7	SMP3_ASPFU
O17800	SRD63_CAEEL
Q8S8U2	TI214_ATRBE
Q3V4X6	TI214_ACOCL
Q9FTT3	TPT_ORYSJ
Q7M718	TR124_MOUSE
Q9JKT5	TR105_RAT
Q7M724	TR106_MOUSE
Q9L6L2	TRKH_SALTY
Q66K66	TM198_HUMAN
E1V6C5	TRKH_HALED
Q8TC26	TM163_HUMAN
Q6UXY8	TMC5_HUMAN
A6SL61	TPC1_BOTFB
Q9Z4S7	TTRC_SALTY
Q8E9K1	UPPP2_SHEON
Q2W724	UPPP2_MAGSA
Q6SW98	UL33_HCMVM
B8FAZ7	UPPP_DESAL
Q8DRN6	Y034_STRR6
Q57335	Y036_HAEIN
P52542	VU51_HHV6Z
Q5T9L3	WLS_HUMAN
P30628	VPP1_CAEEL
Q9QZ70	XPR1_CRIGR
Q8XP36	Y129_CLOPE
C5CB68	Y1499_MICLC
Q49606	MTRE_METKA
A8AFN4	MNTP_CITK8
Q8NGJ9	O51T1_HUMAN
Q95156	OLF3_CANLF
Q8VFM9	OLF24_MOUSE
P0A926	PGPB_SHIFL
P0CM92	PNS1_CRYNJ
Q98FL4	PSTA_RHILO
Q9M1B5	RBL13_ARATH
Q0WQX7	RBL1_ARATH
F4JBM4	RBL4_ARATH
Q1MJ94	RGTC_RHIL3
Q19473	SRD51_CAEEL
P90837	SRE32_CAEEL
Q5F383	SPP2B_CHICK
Q19550	SRA28_CAEEL
Q9PHT8	TATC_CAMJE
D1BTU8	TATC_XYLCX
P42252	TATCD_BACSU
Q3A8D5	TATC_PELCD
Q645U8	TA2R8_PONPY
Q646A4	TA2R5_PANTR
Q646D1	T2R16_PANPA
P40085	TAPT1_YEAST
Q550S9	TLC4B_DICDI
Q7XU31	TIP51_ORYSJ
Q1KXH4	TI214_LACSA
Q9JKA3	TR103_MOUSE
Q67ES3	TR143_RAT
Q3SLJ4	UBIA_THIDA
Q97X94	UPPP_SACS2
C7T2J9	PORED_MESAU
Q8CHJ0	PIGU_CRIGR
Q9KKQ7	PTM3C_VIBCH
P69827	PTMCB_ECO57
Q8RXN3	PPT1_ARATH
Q58420	PSTC_METJA
P83861	QRFPR_MOUSE
Q6CR06	RBD2_KLULA
Q6NTV1	RNFT1_XENLA
D8GR67	RNFD_CLOLD
Q89AW5	RNFE_BUCBP
P46566	SRG9_CAEEL
Q5VR89	SIP11_ORYSJ
Q19897	SRE6_CAEEL
O01609	SRD33_CAEEL
A3M4X1	SSTT_ACIBT
A4VKR4	SSTT_PSEU5
Q8NFT2	STEA2_HUMAN
Q09208	SRA6_CAEEL
Q6RH59	TAUZ_PARDE
Q5Y4Z0	T2R62_PANPA
Q7TQB8	T2R40_MOUSE
Q9STE8	TC753_ARATH
Q09FQ2	TI214_NANDO
D1ZV85	PFF1_SORMK
E4ZQC4	PFF1_LEPMJ
Q7TME0	PLPR4_MOUSE
Q754J7	PRM10_ASHGO
C5E109	PRM10_ZYGRC
Q9LRP2	PT317_ARATH
P42910	PTPC1_ECOLI
A0A286LF00	PSIT1_PSICY
Q82ZT8	RBSU_ENTFA
P0AA67	RHTA_ECOLI
P0A235	RFC_SALTY
P9WHR1	RIP3_MYCTU
P0ABG7	RODA_ECOLI
B7UVX0	RNFD_PSEA8
Q482U6	RNFD_COLP3
A3QEN7	RNFD_SHELP
Q1JQ66	S35E3_DANRE
A6S8E0	S2538_BOTFB
Q99624	S38A3_HUMAN
Q9ZE34	SECF_RICPR
P45843	SCRT_DROME
P49978	SECY_SULAC
Q9L091	SPEE1_STRCO
Q9BX95	SGPP1_HUMAN
Q10M80	SIP21_ORYSJ
Q9UU86	SYG1_SCHPO
Q0BKM7	MRAY_FRATO
Q1MPC2	MRAY_LAWIP
B2GJQ1	MRAY_KOCRD
B2S014	MRAY_BORHD
Q2LR51	MRAY_SYNAS
A1KVL7	MRAY_NEIMF
A1SL83	MRAY_NOCSJ
A7H1P4	MNTP_CAMJD
O27229	MTRC_METTH
C0RMD3	MSRQ_BRUMB
Q944H5	MTM1_ARATH
Q9BTX1	NDC1_HUMAN
O53857	NARS_MYCTU
Q9H841	NPAL2_HUMAN
Q2YXY7	NIKB_STAAB
Q8LAI1	NIP71_ARATH
Q9HBY0	NOX3_HUMAN
Q8W9N5	NU2M_DUGDU
P92623	NU4M_DEIAC
A7ZBZ7	PLSY_CAMC1
Q9T9W3	NU1M_PANTR
Q3AGY8	NU1C_SYNSC
Q5PT56	NTCP4_RAT
O03175	NU6M_LATCH
Q60888	OL149_MOUSE
Q9W6A9	OP1S1_DANRE
A0A0E3D8M2	PENB_PENCR
Q9V7S5	PICO_DROME
Q55FP0	PHG1A_DICDI
Q750Z6	PFF1_ASHGO
A7F4S1	PFF1_SCLS1
A0A0H3GGY3	PGPH_LISM4
Q5N808	SIPL3_ORYSJ
Q0WMJ8	SIPL4_ARATH
D0ZWU0	SSAV_SALT1
O34734	SULP_BACSU
C4LIK6	TATC_CORK4
Q0K020	TAUE_CUPNH
P59533	T2R38_HUMAN
P59544	T2R50_HUMAN
A6NDV4	TMM8B_HUMAN
Q2WEA5	TRPM1_RAT
Q99PG6	TS1R1_MOUSE
P0AFM1	PQIA_SHIFL
Q9LDH3	PT112_ARATH
A0A0H3M5A8	PPMNT_MYCBP
Q87FD5	PTYBC_VIBPA
P35595	PTG3C_STRPN
P0A631	PSTC2_MYCBO
P07654	PSTA_ECOLI
P45190	PSTA_HAEIN
Q9X4M3	RBSU_LACSS
Q8K3D6	S35E4_MOUSE
Q6YBV0	S36A4_HUMAN
P33303	SFC1_YEAST
Q9ZRP7	SLD1_ARATH
Q8IN35	SIFAR_DROME
P31391	SSR4_HUMAN
Q8LFH5	SWET8_ARATH
Q0J361	SWT7A_ORYSJ
O17816	SRE38_CAEEL
Q54TC9	SRE1_DICDI
Q19992	SRD1_CAEEL
P37296	STV1_YEAST
P91275	SRG14_CAEEL
Q3K9V7	SSTT_PSEPF
Q4V8K1	STEA4_RAT
Q03MC5	SSTT_STRTD
Q12L71	SSTT_SHEDO
Q10936	SRA34_CAEEL
Q55BP8	TLC4C_DICDI
Q85FG7	TI214_ADICA
A8W3M6	TI214_CUSOB
A4QLG7	TI214_LEPVR
Q68RU8	TI214_PANGI
Q06FP6	TI214_PELHO
Q4V8X0	TPRA1_DANRE
Q8QZR0	TR1L1_MOUSE
Q675B7	TR136_RAT
Q14656	TM187_HUMAN
Q91WD2	TRPV6_MOUSE
A0R9W6	UPPP2_BACAH
Q57GJ9	ULAA_SALCH
Q9PK88	VATI_CHLMU
A8AG56	Y1332_CITK8
P47381	Y135_MYCGE
Q58682	Y1286_METJA
O83968	Y1003_TREPA
E3PJ89	PPPA_ECOH1
P27844	RARD_ECOLI
Q1MIM3	RIBN_RHIL3
Q8LES0	ROCK1_ARATH
Q6NZ21	RNFT1_DANRE
Q9SMM5	SWT11_ARATH
Q95ZY4	SRB5_CAEEL
Q1LJ64	UBIA_CUPMC
A1U6P5	UBIA_MARHV
A9MCW8	UPPP_BRUC2
A9HI81	UPPP_GLUDA
Q83GH4	UPPP_TROWT
Q9GMZ1	UCP1_CANLF
P32089	TXTP_RAT
F5HDK1	US27_HCMVM
O30143	WTPB_ARCFU
F4IJ08	WTR15_ARATH
Q5GH77	XKR3_HUMAN
O67545	Y1618_AQUAE
Q6MN26	Y1437_BDEBA
Q2JTM9	Y1810_SYNJA
P67158	Y1114_MYCBO
P58612	Y1037_NOSS1
Q92F94	Y212_LISIN
Q9LJW0	PHO19_ARATH
Q9VWK6	PGP2L_DROME
A5DDN8	PFF1_PICGU
P40035	PIC2_YEAST
Q9BPQ5	PIGM_TRYB2
Q9EVN4	RNFD_PSEST
Q8L9J7	SWET1_ARATH
Q9FK43	SIP12_ARATH
Q8LR09	SWT6A_ORYSJ
P92002	SRD19_CAEEL
O62269	SRE29_CAEEL
Q9Z0R7	TS1R2_RAT
Q82ZN5	SSTT_ENTFA
O62367	SRA23_CAEEL
P46564	SRV1_CAEEL
Q20405	SRA10_CAEEL
Q8BLA8	TRPA1_MOUSE
O05523	TATCY_BACSU
P54078	TATC_MYCLE
Q55FV8	T144A_DICDI
Q3TA38	T120B_MOUSE
P36142	TM184_YEAST
Q9GZU3	TM39B_HUMAN
Q5XGD7	TM45B_XENTR
Q95QD1	TM135_CAEEL
Q9KFL5	UPPP1_BACHD
Q6F9N8	UBIA_ACIAD
Q2YKR7	UGPE_BRUA2
A7H6N5	UPPP_ANADF
Q9PT84	KCNH6_CHICK
Q9BQ31	KCNS3_HUMAN
B8DQF5	LGT_DESVM
Q12C33	MSBA_POLSJ
B1GZI2	MRAY_ENDTX
C6DZK3	MRAY_GEOSM
B4U9Q9	MRAY_HYDS0
C5CA33	MRAY_MICLC
A7FTG8	MNTP_CLOB1
Q72XC7	MNTP_BACC1
C0QC85	MNTP_DESAH
B5E9H5	MNTP_GEOBB
Q4UQW8	MRAY_XANC8
Q87BZ9	MNTP_XYLFT
B2S2U2	MRAY_TREPS
A6QCC3	MRAY_SULNB
A8GSX5	MRAY_RICRS
Q13585	MTR1L_HUMAN
Q9M2P2	MTPC3_ARATH
A1WLN7	NUOH_VEREI
A6NM03	O2AG2_HUMAN
A6NMU1	O52A4_HUMAN
P30954	O10J1_HUMAN
O08675	PAR3_MOUSE
Q47455	PCOD_ECOLX
Q62865	PDE3A_RAT
D8QAM0	PFF1_SCHCM
Q5NN91	PLSY_ZYMMO
P21245	PM47A_CANBO
Q76P23	PM34_DICDI
P27914	POLG_DEN2T
Q4KL91	S36A4_XENLA
Q8N413	S2545_HUMAN
A3M019	S2538_PICST
Q8C145	S39A6_MOUSE
O32241	SDPI_BACSU
A5PJS2	S5A1_BOVIN
O51597	SECF_BORBU
P44591	SECD_HAEIN
Q0K843	SAUU_CUPNH
D1AMK9	SECD_SEBTE
B7T1W7	SECY_VAULI
Q803X0	SERC5_DANRE
A0AAS4	SMS1_PIG
Q6CU99	SMP3_KLULA
Q9M1K3	SIP21_ARATH
F1MV99	SSR5_BOVIN
Q944M5	SWET4_ARATH
B9G2E6	SWT7D_ORYSJ
Q0TRA5	UPPP_CLOP1
Q7V8Z1	UPPP_PROMM
B9DK59	UPPP_STACT
Q7V1C3	UPPP_PROMP
B5RL84	UPPP_BORDL
Q58259	MTRC_METJA
P23270	OL226_RAT
Q2KNE5	OPN4A_DANRE
B7V3H0	OPGH_PSEA8
Q8NH04	O2T27_HUMAN
Q9VNB5	ORCO_DROME
Q8NGC4	O10G3_HUMAN
Q8ZRJ9	PAGN_SALTY
P58308	OX2R_MOUSE
P0AFI9	PERM_ECOLI
E0SCY2	OUSW_DICD3
Q9UMS5	PHTF1_HUMAN
P70597	PE2R1_RAT
Q2JV01	PLSY_SYNJA
P12655	PTS3B_STRMU
Q98FL3	PSTC_RHILO
P34479	SKAT1_CAEEL
Q5BAX7	SMP3_EMENI
P91682	SMO_DROME
Q19VE6	SWT11_ORYSI
Q3JBS8	UBIA_NITOC
Q18LE5	VGCR_ELHVK
P30518	V2R_HUMAN
A1JHU3	Y031_YERE8
P32563	VPH1_YEAST
Q58537	Y1137_METJA
Q9FJ75	WAXS4_ARATH
P75585	Y160_MYCPN
Q58703	Y1307_METJA
C7RCQ5	Y1635_KANKD
O28851	Y1421_ARCFU
P47379	Y133_MYCGE
Q73Y38	Y2119_MYCPA
Q58513	Y1113_METJA
B1JKS6	Y2050_YERPY
P72637	Y1060_SYNY3
Q8YBN9	Y3860_BRUME
P43993	Y392_HAEIN
Q9ZDG1	Y368_RICPR
Q576D9	Y3424_BRUAB
Q2RR23	Y2625_RHORT
B6J454	Y433_COXB2
Q9H6D3	XKR8_HUMAN
P57364	Y276_BUCAI
B3PJS2	Y2282_CELJU
Q55F11	Y8928_DICDI
A0A0E3D8L0	PENA_PENCR
P9WN05	PMT_MYCTU
Q96G91	P2Y11_HUMAN
P0AG36	RHTB_ECO57
P56098	RODA_HELPY
Q5M7Z0	RNFT1_HUMAN
B8CM55	RNFD_SHEPW
Q2W403	RNFE_MAGSA
S5VBU1	TM175_STRC3
B3PI58	UPPP_CELJU
C3NJZ2	UPPP_SULIN
B3EEG6	UPPP_CHLL2
F5HE44	US12_HCMVM
P69334	US18_HCMVA
Q6NM25	UTR5_ARATH
Q68XX3	Y031_RICTY
Q6M8W7	Y015_CORGL
Q7YRP2	VN1R4_PONPY
Q501F8	WTR32_ARATH
F4HVM3	WTR10_ARATH
Q9CNG8	WECA_PASMU
Q8K9X4	Y160_BUCAP
P44302	Y1738_HAEIN
Q3B399	Y1323_PELLD
Q0IAJ3	Y1321_SYNS3
O83183	Y148_TREPA
P9WFS3	Y1491_MYCTU
Q92JC2	Y145_RICCN
Q8YDG7	Y209_BRUME
Q9CKY9	Y1461_PASMU
Q2YJK0	Y1051_BRUA2
O58968	Y1215_PYRHO
A0KL13	Y2450_AERHH
Q9A1B9	Y358_STRP1
P75323	Y460_MYCPN
Q1RJI4	Y399_RICBR
Q57685	Y233_METJA
P0AFQ1	YBHR_SHIFL
P0AFQ3	YBHS_ECOL6
O25578	Y920_HELPY
P75683	YAGG_ECOLI
O94599	YC8B_SCHPO
Q2YSF9	Y698_STAAB
Q58091	Y678_METJA
Q54YK1	Y8631_DICDI
P0AA51	YFDV_ECO57
Q5NA18	MTP5_ORYSJ
Q49176	MTRE_METFE
Q0WU02	MTP10_ARATH
P32500	NDC1_YEAST
A5F7R1	NHAA_VIBC3
P25103	NK1R_HUMAN
Q0JPT5	NIP12_ORYSJ
Q2TGY1	NU2M_MUSKA
P70310	NTR2_MOUSE
P0AFK8	POTC_ECO57
Q37381	NU1M_ACACA
P07710	NU1M_DROYA
Q67P15	NUOH1_SYMTH
C5BII5	NQRE_TERTT
Q2GK09	NUOH_ANAPZ
P41146	OPRX_HUMAN
A4FPT4	NUOH_SACEN
Q8NGK2	O52B4_HUMAN
O96107	OPS3_MANSE
Q8H0T6	PPT2_ARATH
Q9SS40	PT310_ARATH
P23387	PTFBC_RHOCA
Q9P6N6	S2538_SCHPO
Q74Z23	S2538_ASHGO
Q6DE75	S2538_XENLA
Q552L9	S2540_DICDI
Q78IQ7	S39A4_MOUSE
Q9NP94	S39A2_HUMAN
Q6PEH9	S39AA_DANRE
A4IIC5	S39A3_XENTR
Q9ZZX1	SCE4_YEAST
C1A8P3	SECF_GEMAT
A9BG78	SECF_PETMO
Q57575	SECD_METJA
Q9HWF5	SECY_PSEAE
Q20735	SMS2_CAEEL
Q6AI14	SL9A4_HUMAN
Q8IWX5	SGPP2_HUMAN
P39141	NUPC_BACSU
Q17053	OPSD_APIME
P23272	OLFI9_RAT
Q30PI6	NUOH_SULDN
Q9L8M1	PCBF_PROMA
A8KBG2	PGAP2_XENTR
Q9VZM5	PIGB_DROME
P05306	PTSBC_BACSU
Q9S2H4	PTWC_STRCO
Q9JJJ7	PORCN_MOUSE
Q58609	PSS_METJA
P20350	RHOM_DROME
Q19821	RHOM1_CAEEL
Q6IUY1	RHBL3_TOXGO
Q695T9	RHBL2_TOXGO
P0C0Z0	REGB_RHOSH
Q8R1Z9	RN121_MOUSE
D5ARY9	RNFA_RHOCB
Q800K9	SURF4_CHICK
Q8BGF8	S35D3_MOUSE
Q9W429	S35B4_DROME
Q8TB61	S35B2_HUMAN
D4GTK5	SECD_HALVD
D2BGI6	SECD_DEHMV
C7JGJ8	SECD_ACEP3
P79088	SC61A_SCHPO
Q2G1N0	SBND_STAA8
P28527	SECY_GUITH
Q89A85	SECY_BUCBP
F0P5S5	SECY2_STAPE
Q12770	SCAP_HUMAN
O51451	SECY_BORBU
Q10LJ2	MTP2_ORYSJ
Q0S8L7	NHAA2_RHOJR
P96454	NHLF_RHORH
Q8RWF4	NIPA8_ARATH
B3LFA3	NIPA2_ARATH
Q86GL4	NOXB_DICDI
O97512	NK3R_RABIT
Q6FZS3	PLSY_BARQU
O21326	NU2M_DASNO
O34436	PIT_BACSU
Q25322	OAR2_LOCMI
P35357	OPSB_GEKGE
Q8NGH7	O52L1_HUMAN
Q9H340	O51B6_HUMAN
Q60886	OL147_MOUSE
Q8R416	PKR1_RAT
Q9AFF7	PRRB_PRB02
P44468	RODA_HAEIN
A1SSX2	RNFD_PSYIN
P25931	RYAR_DROME
Q8U4B5	SECF_PYRFU
E6W4K8	SECD_DESIS
P58118	SECY_LACLA
O52351	SECY_MYCGA
F8LR08	SECY2_STRE8
Q7UWD1	SPEE_RHOBA
Q54U89	GRLL_DICDI
Q09630	GRM1_CAEEL
Q6GNB5	HACD4_XENLA
Q5NVQ2	HACD3_PONAB
A6WZF1	LGT_OCHA4
Q8NCM2	KCNH5_HUMAN
B6J4N9	LGT_COXB1
Q8NBP5	MFSD9_HUMAN
P32300	OPRD_MOUSE
Q8NGI3	O56B1_HUMAN
Q5IS39	OPRM_PANTR
Q8NG77	O2T12_HUMAN
Q8NGN3	O10G4_HUMAN
Q9H207	O10A5_HUMAN
P23265	O1078_RAT
Q7TR96	O1013_MOUSE
Q9GZK7	O11A1_HUMAN
Q0BDD7	NUOH_BURCM
Q98UF7	PCX1_TAKRU
Q7V6U4	PCBB_PROMM
Q8NGX9	OR6P1_HUMAN
Q8NGQ2	OR6Q1_HUMAN
Q8NH40	OR6S1_HUMAN
Q9H720	PG2IP_HUMAN
P28876	PMA2_SCHPO
Q5AH11	PRM10_CANAL
H6LC31	RNFD_ACEWD
H6LC28	RNFA_ACEWD
Q8TSY3	RNFD_METAC
D0MIN4	SECD_RHOM4
Q6CPY9	SC61A_KLULA
Q9YDD0	SECY_AERPE
P77964	SECY_SYNY3
A8AZK5	SECY_STRGC
Q9X1I9	SECY_THEMA
O77759	SOAT2_CHLAE
Q9VU52	SNKY_DROME
E9AFX2	SLS_LEIMA
Q9UTP5	MU162_SCHPO
Q8BGN5	NPAL3_MOUSE
A5FLP0	NHAA1_FLAJ1
Q9FPN0	NEC1_PETHY
Q9XIG2	PLM_ARATH
Q28620	NPT2A_RABIT
Q10153	PIS_SCHPO
B0CCQ8	PLSY_ACAM1
A3N1Y9	PLSY_ACTP2
P55475	NODJ_SINFN
Q3IHN8	NQRD_PSET1
P0A4N7	OPPB_LACLA
Q60895	OL150_MOUSE
Q8ZPK1	OSMY_SALTY
Q9H300	PARL_HUMAN
Q89LF9	PCS_BRADU
Q96FM1	PGAP3_HUMAN
Q2SKU7	RNFD_HAHCH
D8GR69	RNFE_CLOLD
P97055	RNFE_RHOCA
Q96BI1	S22AI_HUMAN
Q9Y2C5	S17A4_HUMAN
O34616	SDPB_BACSU
B8E2N2	SECF_DICTD
Q55611	SECF_SYNY3
P38379	SC61A_PYRSA
P38397	SECY_PYRSA
P43117	PF2R_MOUSE
O13883	PIGU_SCHPO
Q86VD9	PIGZ_HUMAN
P31302	PRA1_USTMA
Q9M817	PTR6_ARATH
Q9BVG9	PTSS2_HUMAN
P32857	PTM1_YEAST
Q53922	PTU3C_STACT
P20966	PTFBC_ECOLI
O49725	PUP10_ARATH
Q0WRB9	PUP8_ARATH
Q4WLD2	PYR4_ASPFU
Q6ZT89	S2548_HUMAN
Q24498	RYR_DROME
O95136	S1PR2_HUMAN
Q6C6I3	S2538_YARLI
A7TIQ0	S2538_VANPO
Q6PH61	S2534_DANRE
Q921R7	S35A5_MOUSE
Q9CQS4	S2546_MOUSE
P53047	RTA1_YEAST
Q5BL29	S39A9_DANRE
P42194	PECM_DICD3
Q8VCY8	PLPR2_MOUSE
P08470	PTSBC_SALTM
Q5N8Q3	PSS3_ORYSJ
Q948U0	RBOHA_SOLTU
Q9LET3	RBL20_ARATH
Q9FFX0	RBL9_ARATH
Q4WLP9	RBD2_ASPFU
P37746	RFBX_ECOLI
Q8H1F2	RGS1_ARATH
A7ML63	RHAT_CROS8
Q31125	S39A7_MOUSE
Q9DA37	SAMD8_MOUSE
O83426	SECF_TREPA
E9RGS4	SECF_VIBAL
P53012	SCS3_YEAST
P43007	SATT_HUMAN
Q18FQ8	SECD_HALWD
B8E2N3	SECD_DICTD
B2KBZ1	SECD_ELUMP
C1A8P2	SECD_GEMAT
Q68EV0	PGAP3_XENLA
Q6R8G6	PHO14_ARATH
Q9LY32	PMA7_ARATH
P71012	PTF3A_BACSU
Q6DBP3	PT505_ARATH
P37748	RFC_ECOLI
B8F7B3	RNFD_HAEPS
Q8KA17	RNFE_BUCAP
Q6PB26	S20AB_XENLA
B2VSU4	S2538_PYRTR
Q8N5S1	S2541_HUMAN
Q657S5	PHO11_ORYSJ
P46344	PGPH_BACSU
Q5EG65	POLG_HCVGL
A0QQH5	RIP2_MYCS2
P0CI36	RIBU_LACLM
P35162	RESC_BACSU
Q6C6S3	RFT1_YARLI
Q23444	RFT1_CAEEL
P41930	SSU1_YEAST
Q18779	SQV7_CAEEL
Q5T1Q4	S35F1_HUMAN
Q863T6	S22A1_PIG
Q287T7	MFRN1_DANRE
Q10084	MFS2_SCHPO
B0BBR1	NQRD_CHLTB
P45996	OMP53_HAEIF
Q9H341	O51M1_HUMAN
Q804Q2	OPN4B_GADMO
O57422	OPN4B_XENLA
Q8NGX0	O11L1_HUMAN
Q96KK4	O10C1_HUMAN
Q8VFK7	O1020_MOUSE
Q8NH72	OR4C6_HUMAN
B2UV31	NUOH_HELPS
Q3AC81	NUOH_CARHZ
Q4LBB6	OCTB3_DROME
Q5NIM8	NUOH_FRATT
P0C626	OR5G3_HUMAN
Q82TV0	NUOH_NITEU
Q9VZW8	OR63A_DROME
O34878	OPUCB_BACSU
B6J6A2	NUOH_COXB1
Q9VVF3	OR74A_DROME
P82985	OR69B_DROME
Q5JQS5	OR2BB_HUMAN
Q9UGF6	OR5V1_HUMAN
Q9VCS9	OR94A_DROME
Q8NGF9	OR4X2_HUMAN
Q8NGL2	OR5L1_HUMAN
O76002	OR2J2_HUMAN
Q96RC9	OR8B4_HUMAN
Q9NXK6	PAQR5_HUMAN
Q5PFQ6	PHNU_SALPA
P74653	PHYK_SYNY3
Q2N2K0	PHYK3_SOYBN
Q05181	PHT1_PSEPU
Q4WLD0	PYR6_ASPFU
Q9W0T5	PYX_DROME
O68827	RARD_PSEAE
P58735	S26A1_MOUSE
P40879	S26A3_HUMAN
Q54SW3	GRLF_DICDI
Q1RE93	GSID_ECOUT
Q9Y3Q4	HCN4_HUMAN
Q59465	HMCT_HELPY
A7X154	ISDF_STAA1
Q725T6	KDPA_DESVH
Q81UW7	KDPA_BACAN
Q8KU73	KDPB_ENTFA
P58390	KCNN2_MOUSE
Q5JM04	KAT3_ORYSJ
B1JWU6	LGT_BURCC
O15554	KCNN4_HUMAN
Q5M0J6	LGT_STRT1
P28238	MIP_CHICK
P44885	MGLC_HAEIN
P76343	MSRQ_ECOLI
B0KHT9	MSRQ_PSEPG
P91657	OPS5_DROME
Q4UK23	NUOH_RICFE
P34986	OLF6_MOUSE
O14718	OPSX_HUMAN
A1KRT0	NUOH_NEIMF
Q9D611	OCSTP_MOUSE
Q8NGP8	OR5M1_HUMAN
Q8NH09	OR8S1_HUMAN
P81910	OR22B_DROME
P81915	OR33B_DROME
Q9VDM1	OR92A_DROME
Q6IF00	OR2T2_HUMAN
Q9VT90	OR67C_DROME
Q8WTE7	OR1_ANOGA
Q8NH51	OR8K3_HUMAN
P48565	PALH_YEAST
Q8NHA6	OR2W6_HUMAN
Q8R189	PAQRA_MOUSE
Q6CXK7	PALH_KLULA
Q8IKD3	PDED_PLAF7
E3UBL5	PAXA_PENPX
Q0IZQ3	PHT45_ORYSJ
Q8ITC9	PK1R_DROME
Q5SMQ9	PIN1A_ORYSJ
Q8YZG8	PLSY_NOSS1
B1V9H9	PLSY_PHYAS
A9WYS0	PLSY_BRUSI
P45170	POTB_HAEIN
Q62M79	PLSY_BURMA
P75058	POTB_MYCPN
Q6CLI2	PRM10_KLULA
F9USY3	GLPF2_LACPL
Q3UVY1	GP149_MOUSE
Q8IN58	GR92A_DROME
Q7XSZ4	HACDA_ORYSJ
Q9NDM2	GUTR1_DROME
Q9Z0V2	KCND2_MOUSE
Q2A485	LGT_FRATH
Q5PHF4	LEUE_SALPA
Q8KSV0	LGT_AZOBR
P69956	LCRD_YERPS
Q1J7Q5	LGT_STRPF
Q162V9	LGT_ROSDO
P60614	LYTS_STAAW
Q9TT23	MC5R_PANTR
A2IBY8	MIP_CANLF
Q94KB9	MLO3_ARATH
A8YUN7	MRAY_LACH4
Q2JD53	MRAY_FRACC
C1A8A7	MRAY_GEMAT
Q50103	MNTH_MYCLE
A5VJ31	MRAY_LACRD
Q30X24	MNTP_DESAG
Q9K1E1	MNTP_NEIMB
Q3S2U3	MOKG_MONPI
Q08382	MODB_RHOCA
Q6ICY4	MTPC2_ARATH
Q9M271	MTPA1_ARATH
Q9VXD9	MTH1_DROME
P83119	MTH12_DROME
P24144	NODJ_RHILT
Q8NGK3	O52K2_HUMAN
Q9A6R5	OPGH_CAUVC
P37069	OLF3_CHICK
Q9BR26	OCSTP_HUMAN
A7HZV5	NUOH_CAMHC
Q8NGZ2	O14K1_HUMAN
Q96R67	OR4CC_HUMAN
Q8NH05	OR4Q3_HUMAN
A5WG42	NUOH_PSYWF
Q28T60	NUOH_JANSC
P0C7N1	OR8U8_HUMAN
A1SE34	NUOH_NOCSJ
Q8NGE9	OR9Q2_HUMAN
A0PR45	NUOH_MYCUA
Q9P3T7	ODC_SCHPO
O42490	OPSP_PETMA
Q8NGK9	OR5DG_HUMAN
Q8N0Y3	OR4N4_HUMAN
Q8NGR3	OR1K1_HUMAN
O46077	OR2A_DROME
Q13370	PDE3B_HUMAN
Q63371	P2RY6_RAT
Q6CKC6	PFF1_KLULA
Q6FSF8	HUT1_CANGA
Q9LW77	HRD1A_ARATH
Q7XPF8	HKT4_ORYSJ
Q5XGR0	MADL2_XENLA
Q8ZQZ4	KDGT2_SALTY
Q2NXY9	KDGT_XANOM
Q7VVZ9	KDPA_BORPE
O73606	KCNG2_CHICK
Q3YQU4	LGT_EHRCJ
Q8SYV9	MTH14_DROME
P03912	NU4M_XENLA
O79671	NU2M_PELSU
O08705	NTCP_MOUSE
P24968	NU1M_COTJA
P25253	OMPX_ENTCL
Q8NGK1	O51G1_HUMAN
Q8NGK0	O51G2_HUMAN
O51265	PCS_BORBU
P43969	PERM_HAEIN
Q9LZ76	PHYK1_ARATH
A6QS12	PFF1_AJECN
Q4I8E9	PNS1_GIBZE
Q6BMD6	PFF1_DEBHA
Q69VR7	PPT1_ORYSJ
Q9FI00	MLO11_ARATH
Q65U21	MSBA_MANSM
A8ZXW6	MRAY_DESOH
Q5NIG3	MSBA_FRATT
A2RLT1	MRAY_LACLM
Q0I1D6	MRAY_HAES1
Q1QB33	MNTP2_PSYCK
C0R1X0	MRAY_BRAHW
Q2P8R3	MNTP_XANOM
Q2RFW3	MNTP_MOOTA
Q2FPH2	MNTP_METHJ
Q86SM5	MRGRG_HUMAN
Q91ZB5	MRGRG_MOUSE
P80653	MTRD_METMA
F4IME1	MSL7_ARATH
Q9VGG8	MTH5_DROME
A6W4F5	NHAA1_KINRD
P25926	NIRC_SALTY
Q28722	NPT1_RABIT
Q03613	NPR29_CAEEL
Q09502	NPR18_CAEEL
A8EWC8	PLSY_ARCB4
Q2NJF6	PLSY_AYWBP
Q5WGU3	PLSY_BACSK
Q18904	NPR8_CAEEL
Q43967	NOEC_AZOC5
O21409	NU2M_SCYCA
O30499	PIT_RHIME
O03166	NU2M_LATCH
O79557	NU6M_LYCSM
Q1IS58	NUOH1_KORVE
P73451	NRTB_SYNY3
P48899	NU1M_CYACA
Q0A782	NUOH_ALKEH
P24138	OPPB_BACSU
P87200	PEX17_YARLI
Q3UUQ7	PGAP1_MOUSE
B8M853	PFF1_TALSN
P43010	PNTB_HAEIN
Q9P0L9	PK2L1_HUMAN
P33775	PMT1_YEAST
Q6L5F6	PIN3B_ORYSJ
O74189	PMT1_CANAL
Q4GZT3	PKD2_BOVIN
Q9SI62	POED2_ARATH
Q54ET0	GRLE_DICDI
A7Z064	HMDH_BOVIN
Q969F8	KISSR_HUMAN
B2IIP5	KDPA_BEII9
Q03218	MMT1_YEAST
A8FKJ4	LGT_CAMJ8
F1MT22	LGR5_BOVIN
O59735	LAC1_SCHPO
A4VWT2	LGT_STRSY
Q9DA39	LFG4_MOUSE
P44739	MENA_HAEIN
Q94KB2	MLO13_ARATH
Q7ZVH1	MPRGA_DANRE
A5EY06	MRAY_DICNV
Q83HJ8	MRAY_TROW8
A5IKI6	MRAY_THEP1
B1ZU32	MRAY_OPITP
P9WG12	MODB_MYCTO
Q96LB2	MRGX1_HUMAN
A4VX68	MRAY_STRSY
Q8R000	OSTA_MOUSE
Q9XU63	OSTA3_CAEEL
Q8VBW9	OLF63_MOUSE
A6ND48	O14I1_HUMAN
A5EK91	NUOH_BRASB
P57258	NUOH_BUCAI
Q9V8Y7	OR56A_DROME
Q8WZ92	OR5P2_HUMAN
Q96RD1	OR6C1_HUMAN
Q0C1D7	NUOH_HYPNA
Q8NGF7	OR5BH_HUMAN
Q9VUK5	OR71A_DROME
Q9GZM6	OR8D2_HUMAN
Q8NGC2	OR4E2_HUMAN
Q2RJU3	NUOH_MOOTA
A5CFN5	NUOH_ORITB
Q8NGT9	OR2A1_HUMAN
Q9VAZ3	OR98A_DROME
Q03028	ODC1_YEAST
Q9V3N2	OR46B_DROME
Q865K8	PAQR7_PIG
Q98907	P2RY3_CHICK
Q8BJ03	COX15_MOUSE
Q1HRV8	ELVL1_AEDAE
Q54LG8	GRLM_DICDI
P52280	GLPF_MYCGA
Q9N1R5	HACD1_SHEEP
P40857	HACD_YEAST
B8DAW0	KDPA_LISMH
A7I5F0	KDPA_METB6
P35897	GU38_RAT
P17971	KCNAL_DROME
Q6G7N3	KDPB_STAAS
Q8PCM1	KDPB_XANCP
Q8H329	MTP8_ORYSJ
P24971	NU2M_COTJA
Q95910	NU2M_POLOR
O62169	NTR2_CAEEL
P48901	NU1M_WICCA
Q1IS40	NUOH2_KORVE
B7VKD5	NQRD_VIBA3
A2RKA6	NUPB_LACLM
P45053	OPPC_HAEIN
Q15743	OGR1_HUMAN
Q8NH56	O52N5_HUMAN
Q8NGJ5	O51L1_HUMAN
Q82SA8	OPGH_NITEU
Q9UGF7	O12D3_HUMAN
Q7WCU6	NUOH_BORBR
Q8NH85	OR5R1_HUMAN
Q8NGY5	OR6N1_HUMAN
O16005	OPSD_SEPOF
Q8NG78	OR8G5_HUMAN
Q9TU86	OR1G1_GORGO
Q9NQN1	OR2S1_HUMAN
O42266	OPSP_ICTPU
P47888	OR3A3_HUMAN
Q8NGY3	OR6K3_HUMAN
Q96R30	OR2V2_HUMAN
Q8NG80	OR2L5_HUMAN
Q8NGQ1	OR9G4_HUMAN
Q8TEZ7	PAQR8_HUMAN
Q8NGX3	O10T2_HUMAN
Q1MGQ9	PCS_RHIL3
Q9QYC1	PCX1_MOUSE
P26824	PAR1_RAT
P25625	PER1_YEAST
O64761	PIGC_ARATH
Q57RB0	GSIC_SALCH
Q8VZP6	GUX8_ARATH
Q02592	HMT1_SCHPO
A8WWR3	HRDL1_CAEBR
Q5Z880	HRD1_ORYSJ
Q0JNB6	HKT8_ORYSJ
Q75F81	IZH3_ASHGO
A0A0E3D8M3	JANA_PENJA
Q90334	ITR_CATCO
B8J1E9	KDPA_DESDA
P57699	KDPB_HALSA
Q475B0	LGT_CUPPJ
Q8I4B0	KCNSK_CAEEL
Q6A8N5	LGT_CUTAK
Q5QNI1	KAT2_ORYSJ
A6W1R8	LGT_MARMS
E3Q717	LCPS_COLGM
E7FE13	LGR4_DANRE
A7FMJ9	LSRD_YERP3
Q9KTE4	LNT_VIBCH
C3MF13	LNT_SINFN
P61038	LNT2_TREDE
Q5HLR3	LYRA_STAEQ
A1JN04	MDTG_YERE8
Q54FE6	MCFS_DICDI
O51924	MALF_THELN
Q9VC35	LILI_DROME
Q8CR79	LYTS_STAES
Q9LXS1	MTPA2_ARATH
A0A2I6PJ07	NODB_HYPPI
P41145	OPRK_HUMAN
Q54M40	PIGC_DICDI
A3Q5E2	KDPA_MYCSJ
B1L108	LGT_CLOBM
Q8A337	LGT_BACTN
P25960	LEP4_ECOLI
Q9WY05	LGT_THEMA
Q0HSH7	LGT_SHESR
Q15P45	LGT_PSEA6
Q0WNG6	LPP4_ARATH
A2R920	LMBD1_ASPNC
Q8Z8G7	LNT_SALTI
B2WCU2	LMBD1_PYRTR
Q8WVP7	LMBR1_HUMAN
Q8BLG2	LPAR4_MOUSE
Q50230	MAUF_METME
Q54S10	MCFU_DICDI
Q0SAA3	LYSX_RHOJR
Q814J0	LYTS_BACCR
F6RG56	MCLN3_CALJA
Q7SZQ0	MBOA7_DANRE
P33033	MC3R_MOUSE
P70596	MC4R_RAT
P0A4N2	MALC_STRR6
P0DQD5	NPY42_HUMAN
Q9UW81	NOP1_NEUCR
Q61212	NPY6R_MOUSE
Q9FI43	MAPC2_ARATH
P0AEY1	MARC_ECOLI
P50537	MAE1_SCHPO
Q55DY8	MFRN_DICDI
Q688R1	MTP1_ORYSJ
Q33819	NU2M_PATPE
Q8LX31	NU2M_LEMCA
P48175	NU2M_ONCMY
Q60414	NTCP2_CRIGR
Q9T9W5	NU6M_PANPA
Q20Z45	NUOH2_RHOPB
Q5W9T5	OPR_OCTVU
Q9NZP5	O5AC2_HUMAN
A1AVR9	NUOH_RUTMC
O30646	PAGO_SALTY
Q8K3F6	KCNQ3_MOUSE
Q653P0	KOR1_ORYSJ
Q5FGK0	LGT_EHRRG
Q8R6A3	LGT_FUSNN
P60642	LRGB_STAAN
Q9M2G7	LPPD_ARATH
Q5RBY7	LMBRL_PONAB
P0A2J2	LIVH_SALTI
Q49ZR0	LYRA_STAS1
Q54B67	MCFZ_DICDI
Q4WPP6	MDR2_ASPFU
P10227	MB43_HHV11
O60170	MEU22_SCHPO
Q9FKY5	MLO10_ARATH
O23693	MLO4_ARATH
Q9Z706	MRAY_CHLPN
B6JL77	MRAY_HELP2
O75352	MPU1_HUMAN
Q5WVN2	MSBA_LEGPL
Q8PZ51	MNTP_METMA
A6L074	MRAY_BACV8
B2VCK3	MNTP_ERWT9
A7IMS5	MNTP_XANP2
Q4FVS9	MNTP_PSYA2
A6LEU6	MRAY_PARD8
Q3UG50	MRGX2_MOUSE
Q3KNA1	MRGB2_MOUSE
Q7TN38	MRGRH_RAT
O14050	MSY2_SCHPO
Q1R175	MNTP_CHRSD
Q9VRN2	MTH2_DROME
Q2IE76	NHAA_ANADE
A4TCS6	NHAA2_MYCGI
P18795	NIFC_CLOPA
O07553	NHAC_BACSU
Q9AT74	NIP23_MAIZE
Q5R7Q3	NIPA2_PONAB
Q32LF0	NPT3_BOVIN
A9IP09	PLSY_BORPD
Q330D6	NU2M_GARCR
P24996	NU2M_PISOC
O21408	NU1M_SCYCA
Q8SUG0	NTT3_ENCCU
Q37371	NU6M_ACACA
Q2I3G3	NU6M_ELEMA
P69235	NU1M_BRALA
A5F5X0	NQRB_VIBC3
M2UCE5	OBLD_COCH5
Q8VEZ0	OL480_MOUSE
Q60885	OLF9_MOUSE
P04845	OMPA_SERMA
Q9KSG9	OPGH_VIBCH
P09888	OMPC_NEIGO
Q8NGB8	O4F15_HUMAN
Q9Z1V0	OLF49_MOUSE
Q12375	ORT1_YEAST
Q8VGR8	O1052_MOUSE
Q8NGC7	O11H6_HUMAN
Q8NGS6	O13C3_HUMAN
Q8NGQ4	O10Q1_HUMAN
A0LDS0	NUOH_MAGMM
Q8NGB4	OR4S1_HUMAN
Q8NHA8	OR1FC_HUMAN
A6NF89	OR6C6_HUMAN
Q9VHE6	OR85F_DROME
P82986	OR82A_DROME
Q9VNK9	OR83C_DROME
Q9V589	OR45B_DROME
Q6BPR6	PALH_DEBHA
Q8IY49	PAQRA_HUMAN
O34978	PBUO_BACSU
Q22141	PGAP2_CAEEL
Q5RIU9	PORED_DANRE
A5LFX5	KCNU1_MACFA
Q3ZXW0	LGT_DEHMC
A9LYZ3	LGT_NEIM0
O68433	LEP4_LEGPN
Q3J661	LGT_RHOS4
Q0SHZ8	LGT_RHOJR
Q07RP9	LGT_RHOP5
A2T195	LEP4_AERS4
O02721	LSHR_CALJA
Q5U4T9	MBOA7_XENLA
B1Q005	MBOA4_RAT
O01925	MBOA5_CAEEL
Q8J0F4	MLCD_PENCI
Q9SYM1	MSL6_ARATH
A9L5M4	NHAA_SHEB9
A0A1W5X0D5	NLHAP_HALAA
P49173	NIP1_NICAL
Q8W037	NIP21_ARATH
P47323	OPPB_MYCGE
A6NGY5	O51F1_HUMAN
Q8NGN1	OR6T1_HUMAN
Q8N148	OR6V1_HUMAN
P0C188	PNTB_RHORU
Q12412	PNS1_YEAST
B6H1I3	PFF1_PENRW
P0AFK3	PNUC_SHIFL
O70579	PM34_MOUSE
P19657	PMA2_YEAST
Q92521	PIGB_HUMAN
P43470	PTS3B_PEDPE
Q45400	PTEC_GEOSE
O73925	KCNQ1_SQUAC
Q8Y4G2	LGT_LISMO
A5FVL8	LGT_ACICJ
I1WFC0	LEP4_BURP2
B1Q006	MBOA4_DANRE
Q8EQQ2	LYTS_OCEIH
Q60019	NQO8_THET8
Q255W8	MRAY_CHLFF
Q0TP97	MRAY_CLOP1
A5FIY0	MRAY_FLAJ1
C5CDR2	MRAY_KOSOT
Q6F7D6	MRAY_ACIAD
B8D7C2	MRAY_BUCAT
Q65DW1	MNTP_BACLD
A8ERN6	MNTP_ARCB4
Q7MRX1	MNTP1_WOLSU
Q0AJD8	MRAY_NITEC
A5WBQ6	MRAY_PSYWF
Q29J90	MOODY_DROPS
Q5LY94	MRAY_STRT1
Q2S531	MRAY_SALRD
Q84M97	MSL9_ARATH
Q6GNM0	NRM_XENLA
Q18071	OSTA2_CAEEL
Q5P1E3	NUOH_AROAE
Q6IEV9	OR4CB_HUMAN
Q31HF3	NUOH_HYDCU
Q2NA73	NUOH_ERYLH
Q8WTE6	OR2_ANOGA
Q96R72	OR4K3_HUMAN
Q8NH73	OR4S2_HUMAN
Q9I816	OR19A_DROME
P81911	OR22C_DROME
Q5X1B4	NUOH_LEGPA
Q7VFS9	NUOH_HELHP
Q8N146	OR8H3_HUMAN
Q9V568	OR45A_DROME
Q9VAW0	OR98B_DROME
Q8NH94	OR1L1_HUMAN
Q9P904	PALH_EMENI
Q86V24	PAQR2_HUMAN
Q28756	OXYR_SHEEP
Q7SXZ1	PIGB_DANRE
Q5QNI2	NCL1_ORYSJ
G0S235	NDC1_CHATD
P32418	NAC1_HUMAN
P0AFA9	NIKC_ECOLI
P0A1I5	MXIA_SHIFL
Q89AX2	NORM_BUCBP
A8FKE6	PLSY_CAMJ8
Q37714	NU1M_ARTSF
Q9ILI5	NS1AB_TASV2
Q0S443	NUOH_RHOJR
P35896	O1174_RAT
A0A077YBL0	PDEG_PLAYO
P47803	RGR_BOVIN
Q03829	MME1_YEAST
Q6A9Q5	MRAY_CUTAK
Q4KDD4	MNTP_PSEF5
Q3A2U7	MNTP_PELCD
Q7MWM6	MRAY_PORGI
Q96AM1	MRGRF_HUMAN
Q96S97	MYADM_HUMAN
O28435	NIKMN_ARCFU
P33591	NIKB_ECOLI
A3D3H1	NHAB_SHEB5
O50500	NGCF_STRCO
Q8T5S1	NHX2_CAEEL
Q80SU6	NPT2C_MOUSE
Q07757	NODJ_AZOC5
Q9ZXY3	NU2M_PAPHA
Q330C4	NU2M_MYOSI
Q0H8W8	NU6M_USTMA
Q3JC21	NUOH1_NITOC
P22270	OAR_DROME
Q8NG92	O13H1_HUMAN
Q8NGP0	OR4CD_HUMAN
P41592	OPSR_ANOCA
Q8NGD4	OR4K1_HUMAN
A5FKK0	NUOH_FLAJ1
Q8NGR4	OR5C1_HUMAN
Q9VHQ2	OR85D_DROME
Q9V9I2	OR42A_DROME
P81917	OR43A_DROME
P81922	OR47B_DROME
P55086	PAR2_MOUSE
Q9CPV9	P2Y12_MOUSE
Q6IQH6	PLPR1_DANRE
P73933	PLSY_SYNY3
P44570	PGPB_HAEIN
C4Y9H0	PFF1_CLAL4
O65989	PTMCB_CLOAB
Q9FY68	PUMP6_ARATH
Q9FZ95	PUP3_ARATH
Q9PBK2	PSTC_XYLFA
Q9W495	PGAP1_DROME
Q7K0P4	PGAP3_DROME
Q93ZF5	PHO11_ARATH
Q6CDE6	PFF1_YARLI
Q607G3	PMOA_METCA
Q5ADM9	PMT2_CANAL
A6ZQL9	PRM10_YEAS7
Q4EW11	PRLHR_BOVIN
Q7N9D9	PTYBC_PHOLL
P31452	PTXC_ECOLI
Q9ZWG1	PUMP2_ARATH
P34958	QOX3_BACSU
Q2HXL0	RBOHC_SOLTU
Q6LZY8	RCE1_METMP
Q9SSR0	RBL5_ARATH
Q8NFJ5	RAI3_HUMAN
Q9EVN2	RNFE_PSEST
A8I126	NHAA_AZOC5
Q98982	NK1R_LITCT
Q96PH1	NOX5_HUMAN
O88319	NTR1_MOUSE
P0AFH7	OPPC_ECO57
Q9H344	O51I2_HUMAN
P32332	OAC1_YEAST
Q8NGP9	O5AR1_HUMAN
Q9ESG6	P2Y14_MOUSE
Q6R8G5	PHO15_ARATH
A0A1E1FFM9	PRHH_PENBI
P46317	PTJC_BACSU
Q8K911	PTM3C_BUCAP
Q4L869	PTLCB_STAHJ
Q59UQ7	RCH1_CANAL
Q9FIJ0	RBOHD_ARATH
F4I8K2	RBL8_ARATH
O74926	RBD2_SCHPO
O83323	RFUC_TREPA
Q8G6U3	KUP1_BIFLO
B3CPW3	LGT_WOLPP
B2I6F1	LGT_XYLF2
Q9AV23	LSI3_ORYSJ
Q2KA78	LPXF_RHIEC
Q8FXT9	LNT_BRUSU
Q9K0A2	LNT_NEIMB
G5ECX0	LPLT2_CAEEL
Q1RH27	LNT_RICBR
A4RE85	LMBD1_MAGO7
Q7VAT8	LNT_PROMA
Q7A047	LYRA_STAAW
Q54VX4	MCFJ_DICDI
P0A4N9	OPPC_LACLA
Q6IF82	O4A47_HUMAN
Q9QXZ9	OPN4_MOUSE
Q7ZWG6	PCFT_DANRE
P37451	PDUF_SALTY
Q6Y1R5	OXGR1_RAT
Q0WP96	PGR_ARATH
A8WFS8	PGAP3_DANRE
Q6FK15	PFF1_CANGA
F4HVJ3	POD1_ARATH
Q926K7	KDPB2_LISIN
Q9LF50	MEX1_ARATH
O84762	MRAY_CHLTR
Q5FUJ8	MRAY_GLUOX
A6VQU4	MNTP_ACTSZ
Q5P9K3	MRAY_ANAMM
Q00325	MPCP_HUMAN
Q0SVL9	MNTP_CLOPS
D4GQ17	MOBDP_HALVD
A9WRE1	MRAY_RENSM
P0AFH4	OPPB_ECO57
P34985	OL143_MOUSE
P90680	OPSB_APIME
Q9Y5P0	O51B4_HUMAN
Q4R1I4	OPN4_BRABE
Q9H1Y3	OPN3_HUMAN
B2RN74	O11HC_HUMAN
Q8NGE0	O10AD_HUMAN
Q9UGF5	O14J1_HUMAN
Q5LH51	NUOH_BACFN
Q8VES2	O1102_MOUSE
Q8NGL7	OR4P4_HUMAN
Q7T3Q7	OPSO_RUTRU
Q8NH43	OR4L1_HUMAN
Q9VHS4	OR85A_DROME
Q9VHQ7	OR85B_DROME
Q9W1P8	OR59B_DROME
Q8NGP6	OR5M8_HUMAN
Q8NGR2	OR1L6_HUMAN
Q9BXI2	ORNT2_HUMAN
Q8NGS3	OR1J1_HUMAN
Q9VT20	OR67B_DROME
Q8NH00	OR2T4_HUMAN
Q8NGR6	OR1B1_HUMAN
Q8NGV0	OR2Y1_HUMAN
O94479	PFF1_SCHPO
Q6T4P5	PLPR3_HUMAN
O02164	PIGV1_CAEEL
Q89AW7	RNFD_BUCBP
Q0VP38	RNFD_ALCBS
Q52715	RNFD_RHOCA
O13961	NDC1_SCHPO
[truncated: 6,613 more rows]

## Sheet: 11 or more TMD 70%
Q9D2V8	MFS10_MOUSE
Q80T22	MFS4B_RAT
Q4V8E5	MFSD3_RAT
Q5R542	MFSD5_PONAB
A0RQL9	MRAY_CAMFF
Q8NCK7	MOT11_HUMAN
Q5R5M4	MOT9_PONAB
A1WR47	MNTH_VEREI
Q7V9F5	MRAY_PROMA
Q2G2U8	MNHA2_STAA8
B4EZ47	NUON_PROMH
Q81K10	NUON_BACAN
H2L0G5	PTC3_CAEEL
Q9SZY4	PTR27_ARATH
P0A0J9	QACA_STAAU
P0C6V8	R1AB_BRV1
P0C6W0	R1AB_BC512
Q17QN9	S22AG_BOVIN
A2AVZ9	S43A3_MOUSE
Q9Y6R1	S4A4_HUMAN
P35498	SCN1A_HUMAN
O35899	SC6A4_CAVPO
B5XQW2	SOTB_KLEP3
Q4ZJI4	SL9B1_HUMAN
Q6CZ44	SOTB_PECAS
Q9SFG0	STP6_ARATH
B7NJY3	TDCC_ECO7I
Q03XG1	KUP_LEUMM
B3WA65	KUP_LACCB
G4N2A8	MFS1_MAGO7
Q6H641	MHX2_ORYSJ
A7HY36	NUON_PARL1
C1A8Y1	NUON_GEMAT
P44963	PANF_HAEIN
Q5HZQ9	PCX4_XENLA
Q0V6Q0	PHMH_PHANO
B9KDD4	PGLB_CAMLR
A0A142I5B9	POLG_ZIKVK
Q074N0	POLG_YEFVE
Q8C0X2	SL9B1_MOUSE
Q1IB51	SOTB_PSEE4
A8J6J0	SULT2_CHLRE
P44038	TAMA_HAEIN
Q07904	THI73_YEAST
P28569	TRK1_SACUV
Q9SYQ1	PHT18_ARATH
P22825	PTSBC_VIBAL
A0A286LF01	PSIT2_PSICY
Q2FI18	QOX1_STAA3
A1L272	S29A4_DANRE
Q9UHW9	S12A6_HUMAN
Q07782	S13A1_RAT
Q6A4L0	S22AD_MOUSE
Q70BM6	S22A8_PIG
Q9Y267	S22AE_HUMAN
Q2PG55	S6A13_MACFA
P31662	S6A17_RAT
Q9D687	S6A19_MOUSE
Q08986	SAM3_YEAST
Q2YNM0	SECDF_BRUA2
Q91502	SC6A8_TORMA
Q7A4P8	SDCS_STAAN
P33027	SETB_SALTY
Q00910	SO2A1_RAT
B2VKI2	SOTB_ERWT9
Q07798	SPO75_YEAST
Q9Y2E8	SL9A8_HUMAN
Q9ZHC9	SILA_SALTM
O76689	SNF6_CAEEL
Q9SV13	SUT31_ARATH
P46977	STT3A_HUMAN
O04722	SUT21_ARATH
Q9Z2I6	SV2C_RAT
P44985	THIP_HAEIN
A8LC88	NUON_FRASN
Q057W3	NUON_BUCCC
C1F223	NUON2_ACIC5
Q0WP01	PTR9_ARATH
Q6FPE8	RFT1_CANGA
Q5BIY5	RN145_XENLA
A1YG32	S38A2_PANPA
Q9BZD2	S29A3_HUMAN
Q5R8M3	S35B4_PONAB
P23975	SC6A2_HUMAN
A7S4N4	SERIC_NEMVE
Q9H2Y9	SO5A1_HUMAN
P37594	SMVA_SALTY
Q17YP7	SOTB_HELAH
A2CER7	SPNS3_DANRE
Q5XGK0	SPNS1_XENLA
Q92341	STR3_SCHPO
Q56ZZ7	PLST4_ARATH
Q4V5R4	POLYP_DROME
P0AA47	PLAP_ECOLI
P08722	PTV3B_ECOLI
Q9C7U1	PTR25_ARATH
Q3E8X3	PTR52_ARATH
Q9SX20	PTR18_ARATH
P39709	SEO1_YEAST
Q8HYW2	SO3A1_BOVIN
Q9KR66	SIAM_VIBCH
Q9GZC8	SID1_CAEEL
P44087	SLAM1_HAEIN
Q9ZDF2	TLCB_RICPR
A0A2R9TD79	PEPT_YERP4
F1Q8R9	POMT2_DANRE
Q86WA9	S2611_HUMAN
Q8R0C3	S26A8_MOUSE
O54699	S29A2_RAT
Q0WW17	RWA2_ARATH
Q4V8B1	S36A3_RAT
Q66J54	S226A_XENLA
A6NKX4	S22AV_HUMAN
Q2KIV1	S22A9_BOVIN
Q8K0H7	S45A3_MOUSE
O02228	SC5A7_CAEEL
Q9JXM5	SLM2_NEIMB
Q71MB6	SO4C1_RAT
Q9D232	SPNS3_MOUSE
Q4QP52	SOTB_HAEI8
F4IKF6	SPNS3_ARATH
P34272	SL173_CAEEL
Q8L7R8	STP3_ARATH
Q94LW6	SUT35_ARATH
Q69JW3	SUT5_ORYSJ
Q54NM9	STT3_DICDI
Q6YK44	SUT4_ORYSJ
Q1JP63	SVOP_BOVIN
P38967	TAT2_YEAST
O24381	TLC1_SOLTU
Q8XB33	TNAB_ECO57
B6ISW8	NUON_RHOCS
A9B488	NUON2_HERA2
Q1IS52	NUON1_KORVE
E9PSU6	PCX1_RAT
Q06502	RPOA_LDVC
Q8B912	RPOA_PRRSB
Q99PL8	S19A3_MOUSE
Q63488	S20A2_RAT
Q86VW1	S22AG_HUMAN
Q9H015	S22A4_HUMAN
Q9MZD1	S17A5_SHEEP
P46029	S15A2_RABIT
Q3U1J0	S38A5_MOUSE
Q86VL8	S47A2_HUMAN
Q503P5	S49A3_DANRE
Q8CE47	S49A3_MOUSE
Q8W4E7	S40A3_ARATH
Q86UG4	SO6A1_HUMAN
Q6UJY2	SL9C1_MOUSE
Q5BKR2	SL9B2_MOUSE
Q12078	SMF3_YEAST
P58594	EPSE_RALSO
A2RI97	HISP_LACLM
O34718	IOLT_BACSU
Q0ZAH7	KEFB_ALKAM
B7JBL0	KUP_ACIF2
A8ILJ2	KUP_AZOC5
Q2YCL2	KUP_NITMU
O32081	KTRB_BACSU
Q7VQX5	MDTH_BLOFL
A6T7D8	MDTH_KLEP7
Q6NE56	MAMN_MAGGM
A0A095C325	MDR1_CRYGR
Q9HDX4	MFC1_SCHPO
Q1JQC1	MFSD1_BOVIN
P38361	PHO89_YEAST
Q9M7K4	POT5_ARATH
Q7YRU6	S12A7_RABIT
Q60850	S23A3_MOUSE
Q6DFK0	S38A9_XENLA
Q9DCP2	S38A3_MOUSE
A7KAU3	S47A2_RABIT
Q8BYR8	S41A2_MOUSE
P15400	SACX_BACSU
A1L1P9	S47A1_DANRE
O32047	SECDF_BACSU
P28573	SC6A7_RAT
P58295	SC6A5_RAT
D0E0C2	SCNA1_PERAM
Q99J94	SO1A6_MOUSE
Q6NMN6	SPNS1_ARATH
Q57BC3	THIP_BRUAB
P31549	THIP_ECOLI
Q5H8A4	PIGG_HUMAN
P46032	PTR2_ARATH
P42670	PUR8_STRAD
Q28426	RHLC_GORGO
Q924A5	S36A1_RAT
P42557	S19A1_CRIGR
O88575	S620B_MOUSE
Q4LE88	S45A2_PIG
Q3ZMH1	SC5A8_DANRE
O46669	SCNAA_CANLF
Q7ZU13	SPNS1_DANRE
O34691	NAIP_BACSU
A7FG99	NANT_YERP3
Q88FW9	NHAA2_PSEPK
Q21JV7	NHAA1_SACD2
B6JP50	NHAA_HELP2
Q65RK2	NHAA_MANSM
A0RMW2	NHAA1_CAMFF
Q15S32	NHAB_PSEA6
B7MTW9	NHAP2_ECO81
Q7WAK9	NORM_BORPA
Q9B8D2	NU2M_CANAL
Q8DPQ6	NORM_STRR6
P93313	NU4M_ARATH
A9RAH0	NU5M_DEBHA
P11993	NU5M_PATPE
B1MAF7	NUON_MYCA9
B5YKJ2	NUON1_THEYD
Q6MGN8	NUON_BDEBA
Q9FG72	OPT1_ARATH
C5H431	POLG_WSLV
Q39232	SUC1_ARATH
F4I8X6	TAUE1_ARATH
P38085	TAT1_YEAST
Q32BQ4	TTDT_SHIDS
A8GKP6	TSGA_SERP5
P0AAD5	TYRP_SHIFL
Q94AA1	UN933_ARATH
Q5A6P6	QDR1_CANAL
P39481	QOXM_SULAC
Q83017	RPOA_LDVP
P63761	RODA_MYCBO
Q9VL32	SUR_DROME
Q9VVH9	SO74D_DROME
Q9CKU1	SLAM_PASMU
Q5YCC5	TMC7_CHICK
Q1QSU4	NUON_CHRSD
Q67P10	NUON1_SYMTH
Q9K1B0	NUOL_NEIMB
B3DZT0	NUON_METI4
O05507	PTEC_BACSU
Q98864	PTC1_DANRE
Q00758	SP5B_BACSU
Q2YDU8	SPNS1_RAT
O94607	STR2_SCHPO
Q9LW86	SUT34_ARATH
Q6EPQ3	SPXM1_ORYSJ
Q8BG39	SV2B_MOUSE
Q1RIL2	TLCC_RICBR
Q4UN85	TLCA_RICFE
Q9VPF8	TM104_DROME
Q8BG19	TMTC4_MOUSE
P53322	TNA1_YEAST
Q9V3X5	TMTC2_DROME
A0JNG0	TM168_BOVIN
P16552	RAFB_ECOLX
P0DTD1	R1AB_SARS2
B6HJU0	ROQT_PENRW
Q68772	RPOA_SHFV
F4JKK0	SUD1_ARATH
Q9SXS2	SUT33_ARATH
A0A0H3M5L9	TAP_MYCBP
A0JMD4	TPC2_DANRE
P13865	PRO1_LEIEN
P92961	PROT1_ARATH
O34739	STET_BACSU
Q9Y694	S22A7_HUMAN
Q9WTN6	S22AL_MOUSE
Q19425	S38A9_CAEEL
Q9BY07	S4A5_HUMAN
Q9R1N3	S4A7_RAT
Q5F4B8	S46A3_CHICK
Q5RBM3	S46A3_PONAB
Q8C3K6	SC5A1_MOUSE
Q8IVW8	SPNS2_HUMAN
O31428	SKFF_BACSU
O80605	SUC3_ARATH
P46975	STT3_CAEEL
Q00357	TOXA_COCCA
Q07307	UAPA_EMENI
O34674	MURJ_BACSU
A8ERK3	NUON_ARCB4
B8G6L3	NUON_CHLAD
Q9XIH6	PLT2_ARATH
B6H059	PRX5_PENRW
Q4D3E8	RIBJ_TRYCC
Q5FY69	SC5AA_PIG
P51905	SC6A4_DROME
Q9W0Y8	SCN60_DROME
Q15858	SCN9A_HUMAN
Q5SPF7	UN93A_DANRE
J9VDQ4	VCX1_CRYNH
Q9M331	PTR45_ARATH
P15380	PUT4_YEAST
O88298	RHD_RAT
Q99NH7	S26A5_MOUSE
Q9H2H9	S38A1_HUMAN
P48066	S6A11_HUMAN
Q6DEL1	S38A7_DANRE
Q2XVR7	SC4AA_TAKRU
A9UY97	SERIC_MONBE
Q93Y91	STP5_ARATH
P9WIW2	Y051_MYCTO
Q4FM78	NUON_PELUB
Q1RKE5	NUOM_RICBR
C4XMN1	NUON1_DESMR
B3CUJ6	NUON_ORITI
A5GD16	NUON_GEOUR
C1F9D0	NUON1_ACIC5
P9WIW8	NUON_MYCTO
Q2NA79	NUON_ERYLH
P39137	ROCE_BACSU
A6QNW6	S26A8_BOVIN
Q9UA35	S28A3_EPTST
P27922	SC6A3_BOVIN
P23978	SC6A1_RAT
Q4QP40	SIAT_HAEI8
Q9GQQ0	SPIN_DROME
Q7TN88	PK1L2_MOUSE
Q2YHF0	POLG_DEN4T
Q9I3Y3	PMPM_PSEAE
Q9SA05	POT10_ARATH
Q32ZD4	POLG_ROCV
Q9FNL8	PTR4_ARATH
P0C6X2	R1AB_CVHN1
Q99191	RFBX_SALTI
Q03584	RFC_SHIDY
P0AAE3	PROY_ECOL6
Q924C9	S26A3_RAT
Q66J52	S226B_XENLA
Q8IVM8	S22A9_HUMAN
B0S6T2	S15A2_DANRE
Q66HR0	S12A9_RAT
Q8VCL5	S17A9_MOUSE
Q9BZV2	S19A3_HUMAN
Q5RKI7	S7A13_RAT
Q9D8F3	S52A2_MOUSE
G4SDH4	S52AB_CAEEL
A0A084AFH0	SAT21_STACB
Q9VE46	SC5A7_DROME
P53794	SC5A3_HUMAN
A2RI87	SERP1_LACLM
P20048	SEC59_YEAST
P31675	SETA_ECOLI
P15389	SCN5A_RAT
Q94AZ2	STP13_ARATH
Q0ILJ3	SUT2_ORYSJ
P02982	TCR1_ECOLX
O05962	TLCE_RICPR
Q75VR0	TPC1B_TOBAC
P0AGN0	XANP_ECOL6
A0LEQ8	NUON1_SYNFM
Q7MA37	NUON_WOLSU
C6XAK0	NUON_METGS
P75369	P69_MYCPN
Q10177	PDT1_SCHPO
Q8CD54	PIEZ2_MOUSE
P0AAF1	POTE_ECOLI
Q0WSZ6	PTR23_ARATH
Q8MIQ9	P_PIG
O52717	RBTT_KLEPN
Q7TMV1	RN139_MOUSE
P53394	SULX_YEAST
P33733	TCR4_SALOR
O32270	TUAE_BACSU
D7RF80	POLG_KFDV
Q9LVE0	PTR33_ARATH
O31100	SRPB_PSEPU
O49567	TAUE6_ARATH
Q07282	TCR5_ECOLX
O24723	PHDT_NOCSK
P54211	PMA1_DUNBI
P05769	POLG_MVEV5
Q96NR3	PTHD1_HUMAN
Q9AGA7	PTUCB_KLEPN
P23462	PUCC_RHOCA
B9EKX1	PTHD4_MOUSE
P41006	PYRP_BACCL
A5ABG1	PYNF_ASPNC
Q05347	RFBX_YERPU
P19811	RPOA_EAVBU
O43511	S26A4_HUMAN
Q63633	S12A5_RAT
D3Z5L6	S18B1_MOUSE
Q503G8	S38A6_DANRE
Q6RVG2	S4A8_RAT
Q96FL8	S47A1_HUMAN
P0DTW8	SLAM_MORCA
P33335	SGE1_YEAST
Q5A0L9	SMP3_CANAL
P34579	UNC47_CAEEL
A9BUK3	MRAY_DELAS
Q9AIV3	MPRF_STAAU
A6QJM8	NART_STAAE
Q87WL3	NHAA1_PSESM
Q1IY26	NHAA1_DEIGD
Q2YMB3	NHAA_BRUA2
A5IF79	NHAA_LEGPC
Q4KBY6	NHAB_PSEF5
B1JL02	NHAA_YERPY
E1VBT7	NHAD_HALED
A5F120	NHAD_VIBC3
Q9LCB5	NHAG_BACAT
Q04121	NHX1_YEAST
Q6EMT0	NU2M_BOSIN
Q34878	NU4M_LEMCA
P24998	NU4M_PISOC
Q35542	NU4M_PETMA
Q34313	NU5M_DICDI
O54902	NRAM2_RAT
Q9MTI4	NU5C_OENEH
Q9MUQ6	NU2C_MESVI
P24896	NU5M_CAEEL
Q9ZZM3	NU5M_SALSA
B3QY38	NUON2_CHLT3
A9B6Y0	NUON1_HERA2
Q5GS15	NUON_WOLTR
A3Q537	NUON_MYCSJ
Q8W0H5	PHT43_ORYSJ
P48761	SL9A1_CRIGR
Q9K165	SLAM1_NEIMB
Q4QLR4	SLAM_HAEI8
Q9SX48	STP9_ARATH
Q9FE59	SUC4_ARATH
O74377	SULH1_SCHPO
Q8S9J0	TAUE4_ARATH
P20166	PTG3C_BACSU
P11636	QAY_NEUCR
Q4WGS5	SIT1_ASPFU
O14091	SUT1_SCHPO
Q9FY46	SUT41_ARATH
Q9PJP6	TLC2_CHLMU
Q9Z7U0	TLC2_CHLPN
Q57007	Y1107_HAEIN
P0AGI4	XYLH_ECOLI
Q7W8J2	Y2141_BORPA
Q52978	PHAAB_RHIME
E2JF22	PIEZ1_MOUSE
Q04561	RPOA_PRRSL
Q9JIS5	SV2A_MOUSE
B9FMX4	SPXM4_ORYSJ
Q5F3I6	TM104_CHICK
Q5ZKY0	TM175_CHICK
B8D9V8	TSGA_BUCA5
Q9M0Z3	KEA3_ARATH
Q7U042	MFS55_MYCBO
Q8CPM6	MNTH_STAES
Q8DK95	MRAY_THEEB
A7H9U1	NUON_ANADF
O67391	NUON2_AQUAE
Q7VFT5	NUON_HELHP
Q7A3D6	OATA_STAAN
Q9I6Q3	PCAK_PSEAE
P25360	PHO87_YEAST
Q8R526	PK1L1_MOUSE
P36619	PMD1_SCHPO
Q7Z443	PK1L3_HUMAN
O88627	S28A2_MOUSE
Q13621	S12A1_HUMAN
Q3ZAV1	S22AC_RAT
Q80UJ1	S22AK_MOUSE
Q3SZQ2	S22AH_BOVIN
A6NIM6	S15A5_HUMAN
Q9Z2J0	S23A1_MOUSE
Q9H2J7	S6A15_HUMAN
Q28FF3	S49A3_XENTR
Q2QNK7	S40A2_ORYSJ
O80905	S40A1_ARATH
Q99S97	SDRM_STAAN
Q96SA4	SERC2_HUMAN
Q9S3K0	SOTA_DICCH
Q9S3J9	SOTB_DICCH
C6V5H7	NUON_NEORI
A6QCE9	NUON_SULNB
Q2RJT7	NUON_MOOTA
A7HZW1	NUON_CAMHC
Q3BRP2	NUON_XANC5
A4X1Z0	NUON_SALTO
Q0BSL5	NUON_GRABC
P37432	OMPF_SALTY
O06900	PTUCB_FUSMR
Q9EPZ7	SO1C1_RAT
Q8K078	SO4A1_MOUSE
Q9BSA9	TM175_HUMAN
O74395	STR1_SCHPO
Q8R4T9	UT2_MOUSE
Q3JPB5	Y3216_BURP1
P0C6W4	R1AB_BCHK5
Q57VW6	RIBJ_TRYB2
P38206	RFT1_YEAST
P42839	VNX1_YEAST
P0AAA7	WZXE_ECOLI
P56695	WFS1_MOUSE
Q9CKY2	Y1469_PASMU
Q57251	Y1218_HAEIN
Q8A8D8	Y1229_BACTN
A7MSH9	Y2636_VIBCB
Q8ZK55	Y4428_SALTY
P38142	YB91_YEAST
Q45577	YBEC_BACSU
Q9LZD0	NCS1_ARATH
Q0BSV4	NHAA_GRABC
G3XD29	NHAP_PSEAE
P76242	NIMT_ECOLI
Q8RWU6	NHX6_ARATH
Q8S397	NHX4_ARATH
F4I9E1	NFD4_ARATH
Q25479	NKCL_MANSE
Q99U52	NORB_STAAM
P58163	NORM_CAUVC
Q8EES3	NORM_SHEON
Q13423	NNTM_HUMAN
Q95704	NU2M_HYLLA
P20113	NU4M_CHLRE
Q8SHP7	NU5M_HYPJE
Q2TXG1	ORYN_ASPOR
Q82TV6	NUON_NITEU
A9R6K9	NUON_YERPG
C1DCB6	NUON_LARHH
Q5WT33	NUON_LEGPL
C7NB69	PTUCB_LEPBD
Q12300	RGT2_YEAST
P27243	RFAL_ECOLI
A2BFP5	S12A9_DANRE
Q6DFR1	S22AF_XENTR
Q497L9	S22AE_MOUSE
Q9GZN6	S6A16_HUMAN
P31651	S6A12_MOUSE
Q8NBW4	S38A9_HUMAN
Q08BA4	S38A9_DANRE
D2HSA6	S52A3_AILME
Q5SKE6	SECDF_THET8
Q5EA97	S38AB_BOVIN
P31436	SETC_ECOLI
Q6FQN3	SNQ2_CANGA
Q888L8	SOTB_PSESM
A0LRJ4	NUON_ACIC1
P0AFE8	NUOM_ECOLI
Q2W3J7	NUON_MAGSA
Q43975	PCAK_ACIAD
P0A921	PA1_ECOLI
P54715	PTOCB_BACSU
Q9LYD5	PTR48_ARATH
Q8WMW0	RHBG_PONPY
Q5EBI0	S2610_MOUSE
Q49B93	SC5AC_MOUSE
P08104	SCN3A_RAT
Q8VBW1	SC6A8_MOUSE
Q9ER60	SCN4A_MOUSE
P25014	SECY_CYAPA
Q9UI33	SCNBA_HUMAN
Q9R053	SCNBA_MOUSE
A6W9V1	NHAA2_KINRD
Q7WQV8	NHAA_BORBR
Q1QF31	NHAA_NITHX
A8LVS8	NHAA1_SALAI
Q6AQH5	NHAA_DESPS
A8M1G0	NHAA2_SALAI
Q3A4S1	NHAA1_PELCD
A7GYJ7	NHAA_CAMC5
Q0VQ74	NHAB_ALCBS
B4U8J0	NUON2_HYDS0
H6WS93	PDR1_PETAX
Q9H5I5	PIEZ2_HUMAN
O00337	S28A1_HUMAN
O57379	S22A6_PSEAM
Q6NYN7	S22A6_DANRE
P83740	SC5A6_DROME
A8WHP3	SC5A9_DANRE
P26430	SC5A2_RABIT
A8KBL5	S38AB_DANRE
P0AAD7	SDAC_ECO57
O94956	SO2B1_HUMAN
A8IHV3	SLT3_CHLRE
A4IHB9	SL9B2_XENTR
G0R6T1	SORT_HYPJQ
P11168	GTR2_HUMAN
P49374	HGT1_KLULA
Q5Z6K9	HAK24_ORYSJ
B3EAP8	KUP_GEOLS
A9EX55	NUON1_SORC5
C4XGW8	NUON2_DESMR
Q2S2K9	NUON_SALRD
Q89AT6	NUOL_BUCBP
P02931	OMPF_ECOLI
P42086	PBUX_BACSU
P55017	S12A3_HUMAN
P55011	S12A2_HUMAN
Q63ZE4	S22AA_HUMAN
Q05973	SCN1_HETBL
A0LNN5	SFMCT_SYNFM
P0AAD2	MTR_ECOLI
A5UG30	NHAA_HAEIG
B3H317	NHAA_ACTP7
A0KG33	NHAA_AERHH
A6Q6G8	NHAA_SULNB
A9EYV6	NHAA2_SORC5
O16452	NHX3_CAEEL
P29925	NQO13_PARDE
Q56228	NQO13_THET8
Q71YH0	NORM_LISMF
Q5KZL2	NORM_GEOKA
Q7VDE7	NU2C_PROMA
B2J565	NU2C_NOSP7
P12776	NU5M_PARLI
B3QXM3	NUON1_CHLT3
A0RME1	NUON_CAMFF
B1XUL1	NUON_POLNS
Q83BR8	NUON_COXBU
Q8H0Y1	OP24B_ARATH
Q9Y6A1	POMT1_HUMAN
P55019	S12A3_PSEAM
Q6A4L1	S12A8_XENLA
Q9NSA0	S22AB_HUMAN
Q20JQ7	SC4AB_DANRE
Q8VDT1	SC5A9_MOUSE
Q0WVE9	PLST1_ARATH
Q8GXR2	PLT6_ARATH
Q8TDX9	PK1L1_HUMAN
Q9LSE8	PTR35_ARATH
P40474	QDR2_YEAST
P0C6V7	R1AB_BEV
C5H884	RADE_FLOCH
Q0IIV2	RHBG_XENTR
P37781	RFBE_SHIFL
Q3BCQ5	RHAG_CANLF
Q8TE54	S26A7_HUMAN
Q03516	RSN1_YEAST
Q0VGW6	S12A9_XENLA
Q28615	S13A2_RABIT
Q924V4	S15A3_RAT
Q9UGH3	S23A2_HUMAN
A6NNN8	S38A8_HUMAN
Q3V050	S47A2_MOUSE
Q0P5V9	S45A4_MOUSE
Q3LFN0	S52AA_CAEEL
A4IIS8	S47A1_XENTR
Q9LT02	PDR2_ARATH
Q0WUU6	PLT4_ARATH
Q9XQV2	PSAB_HETTR
Q7NFT5	PSAB_GLOVI
Q81487	POLG_HCVTR
A0A089FRP6	PRLG_FUNXX
Q13635	PTC1_HUMAN
Q09614	PTC1_CAEEL
Q8VCA0	S22AJ_MOUSE
Q7ZX53	S22FL_XENLA
Q8N697	S15A4_HUMAN
Q6DFE7	S38A7_XENLA
B9FGV7	S40A3_ORYSJ
Q9Y2W3	S45A1_HUMAN
Q7T384	SC5AC_DANRE
P25297	PHO84_YEAST
P17763	POLG_DEN1W
P58383	PSAB_AMPCA
Q9LSF0	PTR34_ARATH
Q3E9B5	PTR51_ARATH
P0C6X6	R1AB_CVHOC
P0C6X1	R1AB_CVH22
A7MBE0	S22A1_BOVIN
Q9R0W2	S22A2_RAT
P51574	S15A1_RAT
P24207	PHEP_ECOLI
Q8RX67	PTR24_ARATH
P10502	PUTP_SALTY
Q180E3	RIBZ_CLOD6
O63794	NU2M_MARAE
Q37024	NU5M_WICCA
Q4LDF9	OEP37_PEA
P0DQH0	OMPC_ECOL5
O34987	PBUG_BACSU
Q5HTX9	PGLB_CAMJR
Q60DN5	PROT1_ORYSJ
Q9LFX9	PTR13_ARATH
Q92253	RCO3_NEUCR
P43466	RAFP_PEDPE
Q96RN1	S26A8_HUMAN
Q754I2	GWT1_ASHGO
Q2HCW8	GWT1_CHAGB
Q5AXD1	MCD4_EMENI
Q8WZK2	MCD4_SCHPO
Q9A7X8	KDPA_CAUVC
A4W6F3	KEFC_ENT38
Q6MLL0	KUP_BDEBA
Q01UN3	NUON2_SOLUE
B9KDV9	NUON_CAMLR
A6LXP5	NUON_CLOB8
Q95R48	OCTL_DROME
O22397	POT1_ARATH
Q9FE38	POT3_ARATH
Q5JK32	HAK5_ORYSJ
Q8TDB8	GTR14_HUMAN
O74713	HGT1_CANAX
B1W3K2	KDPA_STRGG
Q837G9	KUP_ENTFA
P55910	LCTP_BACSU
C3LVE6	KUP_VIBCM
B4EYY4	MDTG_PROMH
D3V7P3	MDTB_XENBS
O95907	MOT3_HUMAN
O70461	MOT3_RAT
Q8NNM0	MPTA_CORGL
Q8Z4X5	MNTH_SALTI
G5EE72	MRP5_CAEEL
Q94EC3	MST7_ORYSJ
Q89AI1	MURJ_BUCBP
P34315	NCX6_CAEEL
I3R635	NASB_HALMT
Q8YFD7	NORM_BRUME
Q02920	NO70_SOYBN
Q6FEY7	NORM_ACIAD
A1SE40	NUON_NOCSJ
Q8TJA9	HPPA1_METAC
Q3AFC6	HPPA_CARHZ
Q8VZR6	INT1_ARATH
P9WJW9	JEFA_MYCTU
Q8BH31	MFSD8_MOUSE
O16242	NCX9_CAEEL
O03173	NU4M_LATCH
O47423	NU4M_BRAFL
Q35535	NU2M_PETMA
Q5SCZ9	NU5C_HUPLU
Q0H8Y9	NU2M_USTMA
Q2QN30	NRAM6_ORYSJ
Q39608	NRT21_CHLRE
P92669	NU5M_MACRO
A0A2A5JY22	NUCLP_PAELB
B7J7T2	NUON_ACIF2
Q5RCQ5	MFS11_PONAB
Q1QZ83	MNTH_CHRSD
B1AT66	MOT7_MOUSE
Q0BW85	MNTH_GRABC
B4UER8	MRAY_ANASK
P9WJV6	MMPL2_MYCTO
A5U9F2	MMPL8_MYCTA
Q8CVG4	NANC_ECOL6
Q8GZD4	NAT3_ARATH
Q8K596	NAC2_MOUSE
S4R2P9	NAC3_MOUSE
A6TJ58	NHAA2_KLEP7
A6SWX0	NHAA_JANMA
Q24V86	NHAA_DESHY
Q74AP9	NHAA_GEOSL
A5FBK7	NHAA2_FLAJ1
A8EUK5	NHAA1_ARCB4
Q9VRC9	NPC1B_DROME
A8FNW6	NHAA1_CAMJ8
Q5HHX4	NORA_STAAC
Q88BA2	NORM_PSESM
P08888	NODX_RHILV
P16673	NU2M_LITCT
A9RAH8	NU4M_DEBHA
Q8W9G4	NU4M_TACAC
Q9ZZ53	NU2M_SQUAC
P48906	NU2M_WICCA
Q32RH9	NU5C_ZYGCR
Q21434	NRAMA_CAEEL
Q6YXR9	NU2C_PHYPA
O79678	NU5M_PELSU
Q9MIY0	NU5M_DANRE
A8M609	NUON_SALAI
Q8K9X7	NUOL_BUCAP
P34713	PGP3_CAEEL
O13898	PMT1_SCHPO
P44903	HSRA_HAEIN
B0RCI3	KDPA_CLAMS
Q99SH9	KDPA1_STAAM
Q2W906	KUP1_MAGSA
Q02CX7	KDPA_SOLUE
Q7P0J4	KUP2_CHRVO
Q4L8N9	MEPA_STAHJ
Q8Y773	MNTH_LISMO
Q28689	MRP2_RABIT
O15439	MRP4_HUMAN
P9WJU6	MMPL7_MYCTO
A1USY0	NUON_BARBK
O82485	OPT7_ARATH
P15362	P69_MYCHR
Q652J4	HAK13_ORYSJ
P17809	GTR1_MOUSE
P53403	GTR3_DROME
B9MH59	KUP_ACIET
P44614	MTR_HAEIN
P57415	MURJ_BUCAI
Q8UDF5	NORM_AGRFC
B0Z4S5	NU4C_OENAR
P48919	NU5M_CANPA
B1XLL7	NRTP_SYNP2
P03918	NU5M_PONPY
P15584	NU5M_PARTE
Q492I8	NUON_BLOPB
Q3SJP4	NUON_THIDA
Q3JC27	NUON1_NITOC
A5FKK7	NUON_FLAJ1
P40550	PDR11_YEAST
Q9JJI6	PIGO_MOUSE
Q69L87	HAK22_ORYSJ
Q8BFW9	GTR12_MOUSE
Q32NG5	GTR12_XENLA
Q5AKZ2	GUP1_CANAL
Q72Q29	HPPA_LEPIC
Q27115	HT1_TRYVI
C5BG86	KDPA_EDWI9
A6UM20	KUP2_SINMW
Q472H9	KUP_CUPPJ
Q8Y9K8	LMRB_LISMO
P36032	MCH2_YEAST
Q4WTT9	MDR1_ASPFU
V6F4W4	MAMZ_MAGGM
P40260	MEP1_YEAST
Q95918	NU5M_POLOR
A6L162	NUON_BACV8
P57264	NUON_BUCAI
A0A179H0T5	LCSH_PURLI
Q1GSZ7	KUP_SPHAL
Q6D108	LPLT_PECAS
A8GHR1	MDTD_SERP5
E3GC98	MDTG_ENTLS
Q6FWD4	MCH1_CANGA
P25737	LYSP_ECOLI
A7MHJ0	MDTC_CROS8
A9MWE8	NEPI_SALPB
A0QYL8	MFSEP_MYCS2
Q8LPQ8	MSSP2_ARATH
Q5E4Y6	NORM_ALIF1
Q9B6C8	NU2M_YARLI
Q0H8X6	NU4M_USTMA
A7Y3K7	NU5C_IPOPU
Q2TQ20	NU2M_SYLJO
O47430	NU5M_BRAFL
O47815	NU5M_GEOPE
Q9TA19	NU5M_LOXAF
B2IHV3	NUON_BEII9
Q6PEM8	PCFT_MOUSE
Q0K2K6	KUP2_CUPNH
Q7N7A8	LPLT_PHOLL
P46104	LMRA_STRLN
Q1LTM2	MDTH_BAUCH
F2SG60	MDR3_TRIRC
Q28E13	MFSD5_XENTR
B2KWH6	MFS2_AJECA
Q4WHE1	MIRC_ASPFU
A0A0D1DYJ6	MMF1_USTMA
Q8TF71	MOT10_HUMAN
Q3MHW6	MOT1_BOVIN
Q4L4W4	MNHD1_STAHJ
A0QP27	MMPL3_MYCS2
Q93655	NAD1_CAEEL
A7H600	NHAA2_CAMJD
Q11TX2	NHAA_CYTH3
Q1D5J5	NHAA1_MYXXD
Q93F90	NHAA_STRAT
Q4FQM2	NHAA_PSYA2
A5FTA4	NHAA3_ACICJ
A0M0N2	NHAA_GRAFK
Q56EB3	NHAD_ALKAM
Q0HJX2	NHAB_SHESM
Q2LCP8	NU2M_DICCI
Q9B8C8	NU4M_CANAL
Q62LW6	NORM_BURMA
O21047	NU4M_DICDI
Q8M9U1	NU4C_CHAGL
O99825	NU4M_RHISA
Q9SN36	NRAM5_ARATH
Q37680	NU5M_WHEAT
P9WIW0	NUOL_MYCTO
Q2YA93	NUON_NITMU
Q75IQ4	OEP24_ORYSJ
Q8BML2	OACYL_MOUSE
Q01602	OPDE_PSEAE
Q7A6G7	OTRF1_STAAN
P0CP64	GWT1_CRYNJ
A5IB85	KUP1_LEGPC
A0KJR8	KUP1_AERHH
Q88NK7	KUP_PSEPK
Q7WTB2	LACY_LACHE
Q07252	MEMP_CUPNH
Q851G4	MST2_ORYSJ
O34238	MURJ_VIBCH
Q6AXS0	NCLX_RAT
Q60362	NAH1_METJA
A7I1I1	NHAA2_CAMHC
Q21FL0	NHAA2_SACD2
Q6G0H9	NHAA_BARQU
Q83MP1	NHAA_TROWT
Q2TXF2	ORYF_ASPOR
A5FX21	NUON1_ACICJ
P9WEZ6	ORYC_ASPOR
B9KIT6	NUON_ANAMF
P54417	OPUD_BACSU
O06493	OPUE_BACSU
A0LJ91	KUP1_SYNFM
B7GVI6	KUP_ACIB3
A5FAI5	KUP_FLAJ1
Q4WS70	MDRA_ASPFU
Q6FJ81	MCD4_CANGA
Q32RW1	NU2C_STAPU
O05256	MAEN_BACSU
Q2JLH4	NU2C_SYNJB
P0CC48	NU2C1_COFAR
P77589	MHPT_ECOLI
A9H0I1	MRAY_GLUDA
Q07609	MOSC_RHIML
Q8CE94	MOT13_MOUSE
O95255	MRP6_HUMAN
A7N307	MNTH_VIBCB
Q9KEJ2	NORM_BACHD
P0AFF4	NUPG_ECOLI
A9F575	NUON2_SORC5
A1ALQ2	NUON_PELPD
Q3YRZ4	NUON_EHRCJ
Q7RTM1	OTOP1_HUMAN
Q9H6A9	PCX3_HUMAN
O25551	MURJ_HELPY
Q9RA45	NARK2_THETH
Q15N42	NHAA2_PSEA6
A0RRP1	NHAA2_CAMFF
A1SRG6	NHAA1_PSYIN
B2RLS8	NHAA_PORG3
Q14FP4	NHAA_FRAT1
Q0AM65	NHAA_MARMM
Q0RG46	NHAA3_FRAAA
A5F4U3	NHAP2_VIBC3
P33511	NU4M_ANOQU
Q950U6	NU2M_HYACU
Q32RP6	NU2C_ZYGCR
Q3T4F3	NU2M_RHIOR
Q8SUG7	NTT4_ENCCU
Q00231	NU4M_MYTED
Q8SRA2	NTT1_ENCCU
P12771	NU2M_PARLI
Q32S06	NU5C_STAPU
Q00232	NU5M_MYTED
Q64Y15	NUON_BACFR
G5EBK1	PBO4_CAEEL
Q8J0F3	MLCE_PENCI
Q0I604	MRAY_SYNS3
Q6Z401	MST6_ORYSJ
P39755	NDHF_BACSU
Q9U6A0	NCKX_DROME
Q6SZ87	NAT11_ARATH
Q96QE2	MYCT_HUMAN
Q8VZQ5	NAT8_ARATH
Q88NS2	NHAA1_PSEPK
O15118	NPC1_HUMAN
Q2XWL3	NHAH_HALDA
Q98D15	NORM_RHILO
Q37375	NU4M_ACACA
Q31NA0	NU4C1_SYNE7
P0CY44	NU4M_NEUCR
P49279	NRAM1_HUMAN
Q9B6D3	NU5M_YARLI
C0QR92	NUON_PERMH
A8I421	NUON_AZOC5
Q1GTL2	NUON_SPHAL
B3R3Y0	NUON_CUPTR
O04514	OPT2_ARATH
Q9CAT6	OCT1_ARATH
Q9R1S3	PIGN_MOUSE
P05310	PSAA_PEA
Q9Y6C5	PTC2_HUMAN
A0A140JWS3	PTMT_PENSI
O80436	PTR29_ARATH
P98161	PKD1_HUMAN
Q09624	PKD1_CAEEL
C8XPB2	POLG_EHV
A2CC72	PSAB_PROM3
A0A166Z003	PPZB_METRR
P95656	PUCC_RHOSU
Q9LYR6	PTR49_ARATH
B3FWT8	RDC3_METCM
O83514	RODA_TREPA
O05467	MURJ_RHITR
A5CTB2	NHAA2_CLAM3
A8F302	NHAA_RICM5
Q12P61	NHAA1_SHEDO
A4XPR4	NHAP2_PSEMY
Q2SJ43	NHAB_HAHCH
Q6NB79	NORM_RHOPA
Q9MIY9	NU2M_DANRE
Q9CMZ9	NORM_PASMU
Q5QSA4	NU2M_METNU
P48917	NU4M_WICCA
B1X491	NU5C1_PAUCH
P12775	NU4M_PARLI
Q7NP39	NU4C_GLOVI
Q35140	NU2M_NEUCR
Q0C1D1	NUON_HYPNA
O32139	PUCJ_BACSU
Q8LPL2	PTR32_ARATH
P32901	PTR2_YEAST
Q93VV5	PTR16_ARATH
Q9M174	PTR40_ARATH
P40475	QDR1_YEAST
P0C6U8	R1A_SARS
Q9QXP0	RHCG_MOUSE
A6X7E7	RFNT_OCHA4
Q2U5H8	KOJT_ASPOR
Q6F793	KUP_ACIAD
Q9C6M2	LHTL6_ARATH
Q6CPY8	MCH1_KLULA
A2RNZ6	LYSP_LACLM
Q4FU52	NUON_PSYA2
P39535	PHO90_YEAST
Q68749	POLG_HCVBB
Q7NFT6	PSAA_GLOVI
Q6CSN0	PUL3_KLULA
A0A4P8W7F5	PYIT_MAGGR
P26400	RFBX_SALTY
Q03583	RFBX_SHIDY
Q6DBX0	MFS6L_DANRE
Q8R3N2	MFS6L_MOUSE
Q9RGZ5	MRPA_ALKPO
Q7V3S7	MRAY_PROMM
B8FRJ7	NUON_DESHD
B4U8I1	NUON1_HYDS0
Q1LTA1	NUON_BAUCH
B2JDL5	NUON_PARP8
Q28T49	NUON_JANSC
Q67KP6	NUON2_SYMTH
Q39ZA5	NUON_GEOMG
B7Z0W9	OTOP_DROME
Q797E3	PBUE_BACSU
P09732	POLG_STEVM
P39636	ROCC_BACSU
Q58671	NAH3_METJA
Q21339	NAD3_CAEEL
A1WCI8	NHAA_ACISJ
A9IMX7	NHAA_BORPD
Q2NDA1	NHAA1_ERYLH
P98008	NORB_PSEST
Q92PZ0	NORM_RHIME
P48914	NU4M_ALBCA
Q34949	NU4M_LUMTE
Q869V1	NRAM1_DICDI
P51027	NRAM1_CHICK
P04540	NU5M_TRYBB
Q02CT1	NUON1_SOLUE
Q47LF7	NUON_THEFY
B9LGS9	NUON_CHLSY
P57262	NUOL_BUCAI
Q9PMA7	NUOL_CAMJE
Q02785	PDR12_YEAST
P12681	PGTP_SALTY
P94392	PUTP_BACSU
P0C6W5	R1AB_BCHK9
P0C6X5	R1AB_CVHNL
P0C6V2	R1A_CVPPU
Q7N6W5	KDPA_PHOLL
A5IF82	KUP3_LEGPC
Q8CG09	MRP1_RAT
B3CVD3	MRAY_ORITI
B9L178	NUON_THERP
B0TH87	NUON_HELMI
Q9FJD1	OPT8_ARATH
O23482	OPT3_ARATH
Q3UVY5	PCX4_MOUSE
Q2PCF1	PDR2_NICPL
Q57CC4	KUP_BRUAB
Q96290	MSSP1_ARATH
A5VAN3	NUON_SPHWW
Q4L3Q4	PROP_STAHJ
Q9M9V7	PTR8_ARATH
Q008X6	R1AB_WBV24
Q5U4V1	RHCG_XENLA
Q7KRW1	TRC8_DROME
Q84Q83	TOC75_ORYSJ
P38359	SUL1_YEAST
Q9K0U9	TBPA_NEIMB
Q8LG88	TDT_ARATH
P0ADE4	TAMA_ECOLI
Q6AWX0	XYLL2_ARATH
O52733	XYLT_LACBR
P63350	Y2022_MYCBO
P45335	Y1706_HAEIN
Q9I2B6	Y1993_PSEAE
O67270	Y1220_AQUAE
P9WIA4	Y2281_MYCTO
P54425	YBXG_BACSU
Q58128	Y718_METJA
P64772	Y980_MYCBO
Q05497	YD338_YEAST
P0AFU3	YFBS_ECO57
P31126	YDEE_ECOLI
Q93Z20	PTR17_ARATH
Q94225	SULP3_CAEEL
P38329	VHC1_YEAST
Q54S52	Y2801_DICDI
P55647	Y4RN_SINFN
O42922	YBIH_SCHPO
Q8ZQD2	YCAD_SALTY
Q1CAD7	Y617_YERPA
B7NQY5	YIDE_ECO7I
Q8X564	YFCJ_ECO57
Q27533	YH2M_CAEEL
P67730	YFEO_ECO57
P37489	YYBO_BACSU
O34753	TAGO_BACSU
O66504	Y097_AQUAE
P44016	Y561_HAEIN
P43562	YFE0_YEAST
P31448	YIDK_ECOLI
P76197	YDIM_ECOLI
Q9P7B3	YI14_SCHPO
P39381	YJIJ_ECOLI
Q9C0Z0	YKM2_SCHPO
P32137	YIHP_ECOLI
Q8ZLE4	YHHS_SALTY
Q12407	YD199_YEAST
Q6F7F9	PGLL2_ACIAD
Q8L7C8	RWA1_ARATH
Q65S74	SOTB_MANSM
Q28362	SL9A3_DIDVI
P9WG90	STP_MYCTO
O04289	SUT32_ARATH
Q12325	SUL2_YEAST
Q866G7	TSCOT_CANLF
Q10046	VGLU3_CAEEL
Q58715	Y1319_METJA
Q5HIV4	Y411_STAAC
Q559K0	Y2544_DICDI
Q48457	YCP11_KLEPN
P37482	YYCB_BACSU
P94574	YWOD_BACSU
Q2EF88	YSL3_ARATH
O34474	YOEA_BACSU
O34745	YODF_BACSU
Q43715	TOC75_PEA
A0A2A5K1W4	URAP_PAELB
Q5R7V4	VDAC3_PONAB
Q57362	Y195A_HAEIN
P44610	Y281_HAEIN
Q89QD9	Y3189_BRADU
O59712	YBH4_SCHPO
Q09887	YC9D_SCHPO
P77328	YBBY_ECOLI
O26929	Y841_METTH
Q9Z7M4	Y680_CHLPN
O74899	YQEH_SCHPO
P0A5C2	Y038_MYCBO
P67444	XANQ_ECOLI
P9WJX3	Y1634_MYCTU
Q8ZGC3	Y1380_YERPE
P64690	Y105_MYCBO
O67062	Y917_AQUAE
P44917	Y883_HAEIN
Q9HDV2	YHE1_SCHPO
P39277	YJEH_ECOLI
P38721	YHF0_YEAST
O32203	YVQJ_BACSU
O59700	YN43_SCHPO
P9WQM4	Y1979_MYCTO
P9WKX9	Y3630_MYCTU
P55571	Y4ML_SINFN
Q88N31	TTGB_PSEPK
B8NM75	USTT_ASPFN
D7PHY8	VRTL_PENAE
P9WGF7	Y1739_MYCTU
P9WG84	Y1877_MYCTO
O87394	Y093_RHIME
Q6ARA9	Y386_DESPS
P9WLI3	Y2209_MYCTU
P74635	Y753_SYNY3
P77400	YBAT_ECOLI
Q10495	YDG8_SCHPO
Q08791	YCXA_BACSU
O13714	YDZ7_SCHPO
O42701	NAH2_ZYGRO
Q59RG0	NAG4_CANAL
Q88FY6	NICT_PSEPK
Q47I87	NHAA_DECAR
Q0I3A2	NHAA_HAES1
Q7VFN1	NHAA1_HELHP
B1X5V5	NU5C2_PAUCH
O79555	NU4M_LYCSM
Q7V4E4	NU4C_PROMM
Q37372	NU5M_ACACA
Q9LMZ9	NRT22_ARATH
P48918	NU5M_ALBCA
Q35813	NU5M_STRCA
Q36459	NU5M_ORNAN
Q37710	NU5M_ARTSF
Q5W274	PDR3_TOBAC
P38735	VMR1_YEAST
P54219	VMAT1_HUMAN
P44263	Y1586_HAEIN
P9WJI3	Y2287_MYCTU
Q57124	Y895_HAEIN
P0A4K8	TCR_BACIU
Q610N4	TM104_CAEBR
P55705	Y4XM_SINFN
P24326	Y350_HAEIN
Q58119	Y709_METJA
Q8K902	Y567_BUCAP
P96687	YDFJ_BACSU
Q12424	YD206_YEAST
C6DHE3	WZYE_PECCP
Q9WTR6	XCT_MOUSE
Q9FGN1	WAXSB_ARATH
P0CJ82	Y1518_BACFR
P75462	Y319_MYCPN
Q7ULI3	Y9488_RHOBA
P54585	YHCA_BACSU
Q8BGK6	YLAT2_MOUSE
O34929	YFKF_BACSU
O74902	YCS2_SCHPO
P32135	YIHN_ECOLI
Q03263	YM8M_YEAST
P39637	YWFA_BACSU
P27670	UHPT_SALTY
Q9PJJ8	UHPT_CHLMU
A0R211	WECA_MYCS2
O26024	Y1491_HELPY
Q9KGA4	Y208_BACHD
O94491	YC7A_SCHPO
P76198	YDIN_ECOLI
P54723	YFIG_BACSU
P0A190	YIFK_SALTI
P39352	YJHB_ECOLI
P94383	YCGH_BACSU
Q8BRU6	VMAT2_MOUSE
P9WLW1	Y1510_MYCTU
O33057	Y2143_MYCLE
P57538	Y466_BUCAI
Q89PK9	Y3471_BRADU
P39263	YFCC_ECOLI
Q46909	YGCS_ECOLI
P96664	YDEG_BACSU
Q9HE12	YI31_SCHPO
O13726	YDO6_SCHPO
P32703	YJCE_ECOLI
Q8LG53	UN932_ARATH
Q8BFU8	VGLU3_MOUSE
P74168	Y1374_SYNY3
Q9ZDE9	Y382_RICPR
Q10097	YAOI_SCHPO
P32386	YBT1_YEAST
P76628	YGAY_ECOLI
P87122	YDL6_SCHPO
P0C217	Y389_CLOPE
O34560	YECA_BACSU
O32257	YVBW_BACSU
O34367	YTBD_BACSU
O74852	YQ92_SCHPO
P77031	YQCE_ECOLI
Q688S6	YSL4_ORYSJ
A0A411KUX1	UCSD_ACRSP
P75040	Y077_MYCPN
O05087	Y1728_HAEIN
Q8YEG4	Y1914_BRUME
Q74EE6	Y1016_GEOSL
P55471	Y4HA_SINFN
P47564	Y322_MYCGE
Q9ZDS0	Y255_RICPR
O31462	YBGF_BACSU
Q58026	Y609_METJA
O34663	YBCL_BACSU
O84698	Y962_CHLTR
P96675	YDER_BACSU
Q8X625	YDHP_ECO57
O14237	YEL4_SCHPO
P53120	YGO0_YEAST
Q8ZPN4	YDHK_SALTY
O59814	YCT4_SCHPO
Q9USW4	YHZ9_SCHPO
P46499	YLX3_CAEEL
P31435	YICJ_ECOLI
P39357	YJHF_ECOLI
P87136	YDM5_SCHPO
O31615	YJBQ_BACSU
Q9C9Z1	ZTP50_ARATH
Q93380	UNC93_CAEEL
Q64TC3	Y2507_BACFR
Q9ADP8	Y4007_STRCO
Q5NGK7	Y829_FRATT
Q6ZCX1	YSL17_ORYSJ
Q0E4J6	YSL8_ORYSJ
Q4WRQ4	MFSB_ASPFU
A9JTG4	MFD4B_DANRE
C6XJX0	NUON_HIRBI
C5C0R4	NUON_BEUC1
B1ZUK1	NUON2_OPITP
B1I6I5	NUON_DESAP
Q9SDI4	PHT41_ORYSJ
Q2QWW7	PHT47_ORYSJ
Q6FFS6	PGLL1_ACIAD
Q84WG0	PTR26_ARATH
Q9SRI2	PTR31_ARATH
P38227	QDR3_YEAST
P98009	QOX1_ACEAC
P37784	RFC_SHIFL
Q754Q7	RFT1_ASHGO
Q136R8	KUP1_RHOPS
Q8XR16	KUP1_RALSO
Q39FS2	KUP_BURL3
P54571	MLEN_BACSU
Q4WC50	MFSA_ASPFU
Q8R4P9	MRP7_MOUSE
O05229	MRPD_BACSU
O15438	MRP3_HUMAN
Q38UX8	MNTH_LACSS
Q49VH2	MNHD2_STAS1
Q46378	MURJ_CHLTR
Q9UHC9	NPCL1_HUMAN
A1SHU2	NHAA2_NOCSJ
P08740	NU2M_CHLRE
Q9PA34	NORM_XYLFA
P0DKG9	NRT21_ORYSJ
Q1AVJ2	NUON_RUBXD
Q8K9X6	NUOM_BUCAP
Q9LHN7	PHSC_ARATH
Q9C0Y5	PDR1_SCHPO
Q4PIP8	PNS1_USTMA
Q7Z7B1	PIGW_HUMAN
Q8UJL0	KUP2_AGRFC
Q4LAI3	KDPA_STAHJ
A4QC57	KUP_CORGB
Q3SH71	KUP_THIDA
Q87D01	KUP_XYLFT
Q5RCN7	MFD4A_PONAB
Q5TF39	MFS4B_HUMAN
A5GX19	MRAY_SYNR3
A0A1E1FFK8	PRHG_PENBI
Q06J40	PSAB_BIGNA
Q9FM20	PTR54_ARATH
Q02443	PUCC_RHOS4
P47651	PSTA_MYCGE
P53154	GUP1_YEAST
P87110	ITR2_SCHPO
Q0RF16	KDPA_FRAAA
Q5X3H2	KUP2_LEGPA
Q2NBS1	KUP_ERYLH
O33814	LACP_STAXY
Q797A7	MTRTR_BACSU
A4FPS8	NUON_SACEN
Q06593	OPT2_YEAST
P51533	PDR10_YEAST
O14031	PGT1_SCHPO
P15710	PHO4_NEUCR
Q32ZD5	POLG_KOKV
P33515	POLG_MCFA
Q5A6N8	RFT1_CANAL
P26235	NAPA_ENTHR
P34389	NPC1B_CAEEL
A7HZF9	NHAA1_CAMHC
Q8D666	NHAA2_VIBVU
Q0ZAH6	NHAP_ALKAM
Q8H4H5	NRAM5_ORYSJ
Q2KUY6	NUON_BORA1
Q11VC5	NUON_CYTH3
B6YQ48	NUON_AZOPC
B5E960	NUON_GEOBB
Q56828	OMPF_XENNA
P18490	PCX_DROME
Q9FYG3	PLST2_ARATH
Q94DB8	PT111_ORYSJ
Q9SK99	PTR11_ARATH
Q9M1E2	PTR37_ARATH
Q6Z8D0	PUT1_ORYSJ
P0C6V6	R1A_PEDV7
A0A3G1DJG1	MFM2_PHOSM
F2SH39	MFS1_TRIRC
Q4WKA1	MFSC_ASPFU
P57788	MOT4_CHICK
Q93V04	MNTH_LACBR
Q9WXU1	MURJ_THEMA
A9GMF2	NHAA1_SORC5
Q9AAZ2	NHAA_CAUVC
C4LD18	NHAA_TOLAT
Q6D4M9	NHAB_PECAS
A8FHE3	NHAK_BACP2
Q6DEJ6	NLS1B_DANRE
Q8NA29	NLS1_HUMAN
Q9K015	NORM_NEIMB
P34854	NU5M_ANOGA
A7ZBF3	NUON_CAMC1
A1WXV4	NUON_HALHL
P34712	PGP1_CAEEL
Q8H6G7	PHT19_ORYSJ
Q9M1I2	PTR46_ARATH
Q9XVW1	RHY1_CAEEL
Q5ZC87	HAK3_ORYSJ
P30606	ITR2_YEAST
Q9R6X2	KDPA_ANASL
Q8TL61	KUP_METAC
A4GA77	KUP_HERAR
Q8N370	LAT4_HUMAN
Q9BU23	LMF2_HUMAN
Q59MJ2	MCH1_CANAL
Q6CGU8	MCH1_YARLI
P44958	MURJ_HAEIN
A9HRS3	NUON_GLUDA
Q92G97	NUOL_RICCN
E0TW66	QOX1_BACPZ
Q99271	NAH1_YEAST
Q28L40	NHAA_JANSC
Q0RPD5	NHAA1_FRAAA
Q8D2Q7	NHAA_WIGBR
A7Z8R4	NHAK_BACVZ
Q55364	NORM_SYNY3
Q35543	NU5M_PETMA
Q9G2W8	NU5M_MYXGL
B1KJW0	NUON_SHEWM
A1VM73	NUON_POLNA
Q608Y9	NUON_METCA
A1K5C1	NUON_AZOSB
B8IUV9	NUON_METNO
Q0APX7	NUON_MARMM
O64515	OCT2_ARATH
O32140	PUCK_BACSU
Q8RX77	PTR21_ARATH
P76037	PUUP_ECOLI
P98004	QOX1_SULAC
Q9LQL2	PTR14_ARATH
Q5FQL0	KUP_GLUOX
Q0BPL2	KUP_GRABC
Q9UHI5	LAT2_HUMAN
P21441	MDR_LEITA
Q4WF31	MIRB_ASPFU
Q5XBB2	MEFA_STRP6
Q5A762	MLT1_CANAL
C1AZG0	NUON_RHOOB
Q9XAR5	NUOL_STRCO
P9WIW5	NUOM_MYCTU
P57263	NUOM_BUCAI
A0LJL8	NUON2_SYNFM
B8UU59	PK1L_ACRMI
P58120	PMRA_LACLA
O22881	POT2_ARATH
Q8VZR7	PTR30_ARATH
Q8VYE4	PTR12_ARATH
P45174	PUTP_HAEIN
Q59YT1	QDR2_CANAL
Q1RIG3	TLCD_RICBR
P44727	TYRPA_HAEIN
Q2EG98	PK1L3_MOUSE
Q7RVX9	PHO5_NEUCR
Q9JIM1	S29A1_MOUSE
Q03567	SL172_CAEEL
P34709	TRA2_CAEEL
P53099	TPN1_YEAST
Q7VMB5	NORM_HAEDU
Q553K4	NRAM2_DICDI
C0Z763	NUON_BREBN
A4XV14	NUON_PSEMY
O67342	NUON1_AQUAE
Q5F629	NUON_NEIG1
A6NKB5	PCX2_HUMAN
A1CFL0	PATC_ASPCL
P92946	SUT22_ARATH
A0A1B5L780	USTT_USTVR
Q89AA9	Y411_BUCBP
P75763	YBHI_ECOLI
Q48456	YC10_KLEPN
O26759	Y663_METTH
O13879	YE1F_SCHPO
P39109	YCFI_YEAST
P62967	TCR_STAES
P0AGF4	XYLE_ECOLI
A5EX03	Y009_DICNV
P47467	Y225_MYCGE
P9WPR7	Y917_MYCTU
Q57486	Y608_HAEIN
O26757	Y661_METTH
Q7Z9I0	YHA8_SCHPO
O07940	YISQ_BACSU
Q7Z118	YMPB_CAEEL
O31634	YJCL_BACSU
P38776	YHK8_YEAST
P26176	YPUM_RHOCA
Q9C0V0	YQD2_SCHPO
P94488	YNAJ_BACSU
Q4IQ08	GWT1_GIBZE
P96790	KUP1_LACLM
B8I9I5	KDPA_METNO
A5V2F7	KUP1_SPHWW
Q2FQC0	KUP_METHJ
P13568	MDR_PLAFF
F2Q5G0	MDR4_TRIEC
Q8X1Z7	MIRA_EMENI
Q54F34	Y1141_DICDI
P38680	MTR_NEUCR
B8JAZ0	NUON_ANAD2
Q9HUG6	PA99_PSEAE
Q7X7V2	PHT15_ORYSJ
Q8VZ80	PLT5_ARATH
P58309	PSAA_AMPCA
Q9M172	PTR42_ARATH
K9N7C7	R1AB_MERS1
Q4VUZ1	RHCG_ONCMY
B4J913	TRET1_DROGR
P53241	VHT1_YEAST
P45562	XAPB_ECOLI
Q10087	YAO8_SCHPO
P39599	YWCA_BACSU
O34502	YVKA_BACSU
P54181	YPNP_BACSU
Q9C0U9	YQD3_SCHPO
Q6R3L0	YSL1_ARATH
P02980	TCR2_ECOLX
Q0D1P9	TERJ_ASPTN
Q8MXQ3	TM260_DICDI
Q94KI8	TPC1_ARATH
O67513	Y1569_AQUAE
P45320	Y1690_HAEIN
Q10250	YD22_SCHPO
O31577	YFHI_BACSU
O94343	YHMA_SCHPO
P37643	YHJE_ECOLI
Q9HGM6	YHW5_SCHPO
Q12697	YPK9_YEAST
P43531	YNFM_ECOLI
Q6R3K4	YSL8_ARATH
A0A348AXX9	TR06_CURCL
Q5QM84	TPC1_ORYSJ
O28652	Y1621_ARCFU
Q9CLX8	Y1071_PASMU
Q8QL47	Y399_SIRV1
Q09764	YA7B_SCHPO
Q9P6J0	YHDC_SCHPO
Q9Z1K8	YLAT1_MOUSE
P34261	YKAA_CAEEL
P94422	YCNB_BACSU
Q9URX1	YLX5_SCHPO
O05407	YRAO_BACSU
P0AGM7	URAA_ECOLI
Q99385	VCX1_YEAST
P81721	VACHT_TETCF
Q72A64	Y2133_DESVH
P31640	Y2524_CUPNH
P72958	Y640_SYNY3
O34708	YFLA_BACSU
O94572	YGDF_SCHPO
Q9L7R4	YIHO_SALTY
C0SPB2	YWTG_BACSU
P42306	YXIO_BACSU
O34383	YOCR_BACSU
O60146	YNSG_SCHPO
Q6A6H1	NUON_CUTAK
B7GME1	NUON_ANOFW
Q1RIF2	NUON_RICBR
A0A1V1GB10	OBLD_EMEVA
Q9K0U7	PA1_NEIMB
F4IN58	PIEZO_ARATH
Q9FFL1	RMV1_ARATH
Q7LBE3	S26A9_HUMAN
Q01118	SCN7A_HUMAN
Q9MAX3	SUT12_ARATH
Q8TCJ2	STT3B_HUMAN
Q41144	STC_RICCO
A2CC73	PSAA_PROM3
Q2UAZ7	PPSE_ASPOR
P45604	PTW3C_KLEPN
Q0D135	QUTD_ASPTN
P0C6W1	R1AB_BC133
Q497L8	S22AG_MOUSE
Q9UKG4	S13A4_HUMAN
Q8R0S9	S22AM_MOUSE
Q9EQN9	S19A2_MOUSE
B0UYF2	S7A14_DANRE
G3UVW3	S38A6_MOUSE
Q9Y7T6	SEC59_SCHPO
P35500	SCNA_DROME
Q39228	STP4_ARATH
Q9T050	SPXM2_ARATH
P30638	SVOP_CAEEL
Q54MC0	PIGW_DICDI
P46030	PTR2_CANAX
Q59XM0	QDR3_CANAL
P39604	RODA_BACSU
Q495M3	S36A2_HUMAN
B0S5Y3	S5A3A_DANRE
Q6Q3F5	SIDT1_RAT
P39986	SPF1_YEAST
Q9JJL3	SO1B2_MOUSE
Q92581	SL9A6_HUMAN
Q03770	SSY1_YEAST
A0QQ68	PHNE_MYCS2
Q56XQ6	PTR15_ARATH
P48067	SC6A9_HUMAN
G5EBM5	SNF5_CAEEL
Q9NPD5	SO1B3_HUMAN
Q6Q876	SIRA_LEPMC
Q9LNV3	STP2_ARATH
P36172	VBA5_YEAST
Q9URZ3	PUT4_SCHPO
P18696	PUTX_EMENI
P0C6Y3	R1AB_IBVM
Q4U2R8	S22A6_HUMAN
Q9XT77	SC5A6_RABIT
O35316	SC6A6_MOUSE
Q2FW71	SFAA_STAA8
Q8GW61	STP14_ARATH
P53393	SUT3_STYHA
O59782	SULH3_SCHPO
Q21219	PEPT1_CAEEL
Q53WP9	PHT42_ORYSJ
Q944G5	PTR44_ARATH
Q4A070	PUTP1_STAS1
Q7TNK7	RHAG_RAT
B5X4H8	RFT2_SALSA
Q8VIH3	S28A3_RAT
Q67BT3	S13A5_MOUSE
Q8WWT9	S13A3_HUMAN
Q8CBB2	S15A5_MOUSE
Q6UXD7	S49A3_HUMAN
Q5Z922	S40A1_ORYSJ
Q2XVR3	SC4AA_DANRE
A2RI86	SERP2_LACLM
Q8IVB4	SL9A9_HUMAN
Q9Z0X2	SL9A5_RAT
Q9LKH3	SUT1_ORYSI
O94335	STT3_SCHPO
P39980	SIT1_YEAST
A0A089FNE5	PRLL_FUNXX
Q0EEE2	PTHD3_MOUSE
Q66KG0	S22AG_XENLA
Q5NCM1	S17A4_MOUSE
P41440	S19A1_HUMAN
Q92911	SC5A5_HUMAN
G5EBN9	SNF3_CAEEL
Q9FLG8	SPNS2_ARATH
Q5TAH2	SL9C2_HUMAN
P12866	STE6_YEAST
Q9URY8	SULH2_SCHPO
Q04602	VBA4_YEAST
Q8GXN2	PTR47_ARATH
Q9CAR9	PTR20_ARATH
Q6FSQ7	QDR2_CANGA
P0C6Y0	R1AB_CVMJH
Q98VG9	R1AB_FIPV
Q9UN76	S6A14_HUMAN
Q2Y0W8	S4A8_HUMAN
Q2XVR6	SC4AB_TAKRU
Q8UWF0	SC5A7_TORMA
Q7SYH5	SC5A8_XENLA
P30825	SL7A1_HUMAN
Q8BLV3	SL9A7_MOUSE
P96169	SGLT_VIBPH
P39365	SGCC_ECOLI
Q503M4	MT12B_DANRE
Q17758	PEPT2_CAEEL
Q38954	PHT21_ARATH
A0A061ACU2	PIEZ1_CAEEL
Q9ZWT3	PHT16_ARATH
Q9GKN7	RHAG_BOVIN
Q54IV7	RFT1_DICDI
Q7XZF5	RST1_ARATH
A0AV02	S12A8_HUMAN
Q8TCU3	S7A13_HUMAN
Q96N87	S6A18_HUMAN
Q5DTL9	S4A10_MOUSE
P10870	SNF3_YEAST
P46721	SO1A2_HUMAN
Q9CM87	SOTB_PASMU
P76350	SHIA_ECOLI
D4AU27	SWNT_ARTBC
P53391	SUT1_STYHA
Q10710	STA_RICCO
P39932	STL1_YEAST
Q9LH39	PHSD_ARATH
Q9ZNS0	PLT3_ARATH
Q79VC4	PROP_CORGL
P75892	RUTG_ECOLI
A4IIF2	S26A9_XENTR
Q8IZD6	S22AF_HUMAN
Q76M72	S22AR_MOUSE
Q28I47	S38A8_XENTR
Q28HE5	S38A6_XENTR
Q8NBS3	S4A11_HUMAN
Q8WWX8	SC5AB_HUMAN
Q4G0N8	SL9C1_HUMAN
Q9FX21	STT3B_ARATH
Q03411	SUT_SPIOL
P39007	STT3_YEAST
Q6F2Z1	STT3A_ORYSJ
Q640L2	SPX3_XENLA
Q4WGE2	SIT2_ASPFU
Q9SYB0	TAUE2_ARATH
Q5SSE9	ABCAD_MOUSE
Q54TV1	ABCG6_DICDI
A5DJQ5	ALG3_PICGU
Q10479	ALG8_SCHPO
P0CK99	AROP_SALTY
Q9ZT82	CALSC_ARATH
Q7TN73	CASD1_MOUSE
O14234	CCH1_SCHPO
A8AJB3	DTPD_CITK8
Q79VE0	ECTP_CORGL
Q8GXM8	DTX2_ARATH
Q8RXK1	DTX23_ARATH
F4J158	DTX24_ARATH
Q9SFB0	DTX43_ARATH
Q84K71	DTX44_ARATH
Q74ZS2	GPI13_ASHGO
Q07830	GPI13_YEAST
Q6FXQ5	GPI14_CANGA
Q5B7W0	GPI14_EMENI
P9WJY5	EFPA_MYCTU
Q7TVN4	EMBC_MYCBO
Q8X9E6	AAEB_ECO57
Q9XIE2	AB36G_ARATH
Q9LFH0	AB37G_ARATH
Q03155	AIDA_ECOLX
P9WEU3	AFR2_CRYGR
O43306	ADCY6_HUMAN
P0C147	ALG10_MAGO7
Q554E2	ALG8_DICDI
Q6BW42	ALG10_DEBHA
A2RNI1	ARCD2_LACLM
B4TIH3	CAIT_SALHS
P56698	CAC1B_DIPOM
P14285	CHRA_PSEAI
O74676	CDR4_CANAX
Q54F25	CLN3_DICDI
P31603	CITN_SALDU
Q8VYD4	CHX23_ARATH
Q12119	FCY22_YEAST
I1S2J9	FGM5_GIBZE
A0A1D8PK89	GAP2_CANAL
F1SVH9	FPOM_METMA
A0A1D8PNP3	GAP6_CANAL
Q9P3U6	GHT1_SCHPO
P39835	GNTT_ECOLI
E9PU17	ABCAH_RAT
Q9LZJ5	AB14C_ARATH
Q8GU84	AB48G_ORYSJ
Q9LK62	AB7C_ARATH
Q759R3	ALG8_ASHGO
P0AE25	ARAE_ECO57
P69680	AMTB_ECO57
Q4K884	ARNT2_PSEF5
A2QBE9	AUNC_ASPNC
P82252	BAT1_RAT
Q1CBU1	BTUB_YERPA
Q9LUD7	CALS8_ARATH
P39855	CAPF_STAAU
P24893	COX1_CAEEL
O87656	FHUB_SALTY
P11551	FUCP_ECOLI
P42881	GPT_SCHPO
P0AA82	CODB_ECOLI
Q6ZFZ4	DEK1_ORYSJ
P34644	EAT4_CAEEL
P9WNQ0	ECCD4_MYCTO
Q7NRM5	DTPA_CHRVO
A8GDZ4	DTPA_SERP5
P0AEJ1	EMRB_ECO57
A0A4P8GG95	EUPT_PHOSX
Q93YP9	ERDL4_ARATH
Q88QS0	ESTP_PSEPK
Q6FRT6	FLR1_CANGA
Q5FV41	FBT2_ARATH
F9X9V3	FER7_ZYMTI
P25621	FEN2_YEAST
Q8J2Q1	FUM19_GIBM7
Q4WD46	FSQE_ASPFU
O07639	FTSW_BACSU
Q6BWE3	MCD4_DEBHA
Q7BCK4	ICSA_SHIFL
Q9VDQ0	INDY2_DROME
Q8K440	ABC8B_MOUSE
Q8K448	ABCA5_MOUSE
Q6DAH4	AAEB_PECAS
Q9C8H0	AB12C_ARATH
Q8GU87	AB31G_ORYSJ
P34358	CED7_CAEEL
P45037	CCMF_HAEIN
C8Z951	CHO2_YEAS8
Q9HGQ3	CIS4_SCHPO
Q9SCW7	ERDL1_ARATH
Q04991	FMP42_YEAST
Q4WLW9	FMQE_ASPFU
F6D9Q8	FTSW_THICA
Q9Z670	GNTP_ZYMMO
P0CD61	GPT_DICDI
P19357	GLUT4_RAT
Q4IB63	GPI10_GIBZE
B3FWS2	HPM6_HYPSB
A0A0G2K1Q8	ABCA3_RAT
P46133	ABGT_ECOLI
Q2UPC0	ACLQ_ASPOR
Q4HZE0	ALG10_GIBZE
P0AAE9	CADB_ECOL6
P31801	CHAA_ECOLI
C4YL78	CHO2_CANAW
Q7SAJ6	CHO2_NEUCR
Q9M353	CHX20_ARATH
Q9SKA9	CHX21_ARATH
Q9FFB7	CHX9_ARATH
Q5SLI3	COXX_THET8
P53388	DIP5_YEAST
Q8VXY7	ENT1_ARATH
W7N2B4	FUB11_GIBM7
Q8AVC3	G6PT3_XENLA
Q46839	GLCA_ECOLI
Q2YIJ8	GLUP_BRUA2
Q9SL56	GLPT5_ARATH
O25788	GLUP_HELPY
I1R9B3	GRA13_GIBZE
Q84YJ9	HAK26_ORYSJ
Q8VHH7	ADCY3_MOUSE
Q3KCB9	ARNT2_PSEPF
Q8FWV9	BEPG_BRUSU
Q5RD44	B3A2_PONAB
P32369	BAIG_CLOSV
O64759	CAAT5_ARATH
Q1LX78	CFTR_DANRE
F5HN69	CPAT_ASPOZ
P0ABP3	DCUC_ECOLI
P20672	DCTA_RHIME
Q32IX8	ENTS_SHIDS
Q9JJZ1	GTR8_RAT
P0C6A1	GTR7_MOUSE
P42087	HUTM_BACSU
Q8T6H8	ABCC1_DICDI
E9Q876	ABCAC_MOUSE
A7FDT6	AAEB_YERP3
O59942	AAP2_NEUCR
Q2QV81	AB49G_ORYSJ
Q9LHD1	AB15B_ARATH
Q5Z9S8	AB42G_ORYSJ
Q8GU82	AB45G_ORYSJ
P75712	ALLP_ECOLI
Q8U3P6	AGLB2_PYRFU
O74475	BGS4_SCHPO
Q87NZ5	BCCT2_VIBPA
P53838	BOR1_YEAST
O73700	CAC1D_CHICK
Q6C8F0	CEX1_YARLI
P45403	CCMF_BRADU
C8VK15	HXNZ_EMENI
C8VJW1	HXNP_EMENI
P08681	COX1_CHLRE
Q55CN8	CTLHC_DICDI
P40886	HXT8_YEAST
P42833	HXT14_YEAST
P0AEZ0	MDFA_ECO57
A7ZMC9	MDTK_ECO24
Q7N3V2	MDTK_PHOLL
P38156	MAL31_YEAST
Q45632	MALA_GEOSE
B5EYX7	MDTL_SALA4
Q8EA87	MDTL_SHEON
Q87FV4	MDTL_VIBPA
Q8XFG0	MDTM_SALTI
Q8NS49	MCTC_CORGL
O23492	INT4_ARATH
P98005	COX13_THET8
P14544	COX1_LEITA
P00402	COX1_EMEND
Q9ES43	FLVC1_MUSTR
P53121	FLC3_YEAST
P07286	GPT_YEAST
S0ELQ3	GPY2_GIBF5
Q84MS4	HAK27_ORYSJ
P39344	IDNT_ECOLI
Q7SAP1	MCD4_NEUCR
O29867	AGLB3_ARCFU
Q9BVK2	ALG8_HUMAN
A6TF96	ARNT_KLEP7
Q1E8Z0	ATG22_COCIM
P0CM33	ATG22_CRYNB
P74985	ARSB_YEREN
P37972	CNRA_CUPMC
Q9SVG0	AVT3C_ARATH
Q9SRK7	AZG1_ARATH
F4IUW3	AVT1C_ARATH
P39396	BTST_ECOLI
P03192	BMRF2_EBVB9
Q68WD6	BCRH_RICTY
Q9S9U0	CALSB_ARATH
Q5TKG3	CAX1B_ORYSJ
A0A1D8PPI5	CAN1_CANAL
O43497	CAC1G_HUMAN
Q754G0	CHO2_ASHGO
D9IA43	CCON1_PSEST
Q8RXR2	CLCF_ARATH
Q54HM0	ABCGG_DICDI
P43548	AGP3_YEAST
P60066	ADIC_SALTY
P53730	ALG12_YEAST
Q2NRV9	ARNT2_SODGM
B4ETL9	ARNT2_PROMH
A4SQX1	ARNT_AERS4
A0A1U8QT10	ATRA_EMENI
Q0WQJ3	AVT6D_ARATH
A0A0D1BUH6	ATR1_USTMA
G3XMC9	AZAK_ASPNA
Q8GYS4	AVT1D_ARATH
Q6GH01	BRNQL_STAAR
P96712	BMR3_BACSU
A7TNI7	CHO21_VANPO
P0C197	CLCNX_USTMA
Q1HDT3	CHX16_ARATH
Q7GB25	AB5C_ARATH
O80505	ALG8_ARATH
Q81QL7	APEX_BACAN
I3R0S7	AMT1_HALMT
Q6FX92	ATG22_CANGA
P38731	ARN1_YEAST
A0A0A2IBP6	CNSO_PENEN
P50944	AVT4_YEAST
P38176	AVT5_YEAST
P31414	AVP1_ARATH
P0A1W8	BRNQ_SALTY
Q87J97	BCCT4_VIBPA
Q8W4K3	CAAT4_ARATH
O00555	CAC1A_HUMAN
C4QXE9	CHO2_KOMPG
Q3IRC9	COXX1_NATPD
Q822F2	AAXC_CHLCV
Q75AQ8	ALG10_ASHGO
P96710	ARAE_BACSU
Q7N3Q9	ARNT_PHOLL
Q7SG38	ATG22_NEUCR
P38724	ARN2_YEAST
Q2TXA7	ATRA_ASPOR
Q9LXF8	AVT1J_ARATH
P13090	ATR1_YEAST
I1RF56	AURT_GIBZE
P38084	BAP2_YEAST
P50077	CCH1_YEAST
Q02789	CAC1S_MOUSE
P60300	CLCG_ARATH
P92943	CLCD_ARATH
O07380	DTPT_LACHE
Q1HDT2	CHX24_ARATH
Q9FFR9	CHX18_ARATH
Q9LPV4	DTX31_ARATH
Q9SX83	DTX33_ARATH
Q940N9	DTX39_ARATH
Q945F0	DTX47_ARATH
Q9SLV0	DTX48_ARATH
Q9FJ87	DTX50_ARATH
Q02766	COX1_PLAFA
P46333	CSBC_BACSU
Q1ERH8	CTNC_MONPU
P52569	CTR2_HUMAN
O60503	ADCY9_HUMAN
B2VBI7	ARNT_ERWT9
B7LM74	ARNT_ESCF3
A2QFJ9	AT221_ASPNC
C6DAW3	ARNT_PECCP
P40527	ATC7_YEAST
Q84MA8	AZG2_ARATH
C8V3Y8	ATNC_EMENI
P92942	CLCB_ARATH
Q5V5S6	COXX_HALMA
Q34941	COX1_LUMTE
O79548	COX1_LYCSM
B0R3W4	COXX_HALS3
Q35101	COX1_METSE
Q18JU9	COXX_HALWD
P41774	COX1_MYTED
D0CCT2	CRAA_ACIB2
Q9B840	COX1_OSTNU
Q07434	COX1_PHYPO
Q36097	COX1_THEPA
P30000	CSCB_ECOLX
Q9XEA1	CSCL5_ARATH
P0ABC9	BETT_ECOLI
Q9X4A5	BETL_LISMN
Q2GN49	BTN1_CHAGB
A2RJ04	BRNQ_LACLM
P33532	BSU1_SCHPO
Q9LXT9	CALS3_ARATH
Q9SHJ3	CALS7_ARATH
Q9SHH0	CAAT8_ARATH
O54898	CAC1G_RAT
O04034	CCX5_ARATH
P45404	CCMF_RHIME
C5M4D4	CHO2_CANTT
Q84M24	AB1A_ARATH
P0DPR5	ABAF_ACIBT
Q7DM58	AB4C_ARATH
Q7PC80	AB34G_ORYSJ
Q7PC84	AB39G_ARATH
P38971	ALP1_YEAST
Q8NFM4	ADCY4_HUMAN
P53943	AQR1_YEAST
Q54QG6	ALG6_DICDI
Q9YDX6	AOX1_AERPE
P9WQM9	ANSP1_MYCTU
Q6CUZ1	ATG22_KLULA
A0A1U8QG99	ATRC_EMENI
Q4WDD4	ATRF_ASPFU
A0A2A5K485	AZG2_PAELB
P53744	BIO5_YEAST
P19072	BRAB_PSEAE
P55069	CITM_BACSU
P0AE74	CITT_ECOLI
Q9SA37	CHX1_ARATH
O22920	CHX13_ARATH
Q9GYF0	CHUP1_CAEEL
Q8ST66	ABCGI_DICDI
Q08902	AMF1_YEAST
Q8NPB7	AFTC_CORGL
Q5ATG7	APDF_EMENI
O28528	AMT2_ARCFU
Q9ZCQ1	AMPG2_RICPR
Q769E5	CAX1A_ORYSJ
C5DZU3	CHO2_ZYGRC
A2R616	CHO2_ASPNC
A0A3G9H2R5	CDMB_TALVE
Q58P71	CHX8_ARATH
[truncated: 1,698 more rows]

## Sheet: CerS 70%
		Database subsection (SwissProt = sp, TrEMBL = tr)
A7S8D5	A7S8D5_NEMVE	tr
A7RXN1	A7RXN1_NEMVE	tr
A7REX2	A7REX2_NEMVE	tr
Q7Z139	HYL2_CAEEL	sp
G5ED45	HYL1_CAEEL	sp
Q9XWE9	LAGR1_CAEEL	sp
D6WYR1	D6WYR1_TRICA	tr
A0A139WBB8	A0A139WBB8_TRICA	tr
Q7PY62	Q7PY62_ANOGA	tr
Q9W423	Q9W423_DROME	tr
E9HBL7	E9HBL7_DAPPU	tr
E9FQS3	E9FQS3_DAPPU	tr
E9HBL6	E9HBL6_DAPPU	tr
A0A1D1V1A0	A0A1D1V1A0_RAMVA	tr
A0A1D1V7G4	A0A1D1V7G4_RAMVA	tr
C3YDT5	C3YDT5_BRAFL	tr
C3ZHN5	C3ZHN5_BRAFL	tr
Q4H398	Q4H398_CIOIN	tr
F6TI69	F6TI69_CIOIN	tr
F6TI40	F6TI40_CIOIN	tr
H2XMY4	H2XMY4_CIOIN	tr
Q4H396	Q4H396_CIOIN	tr
F6S925	F6S925_CIOIN	tr
F6S909	F6S909_CIOIN	tr
S4RVD1	S4RVD1_PETMA	tr
S4RX07	S4RX07_PETMA	tr
M7BSU4	M7BSU4_CHEMY	tr
A0A3Q2UPJ9	A0A3Q2UPJ9_CHICK	tr
A0A1D5PKE9	A0A1D5PKE9_CHICK	tr
F1N9S0	F1N9S0_CHICK	tr
F1N8P2	F1N8P2_CHICK	tr
A0A087QJI0	A0A087QJI0_APTFO	tr
A0A151M081	A0A151M081_ALLMI	tr
H3DKL1	H3DKL1_TETNG	tr
H3DLN3	H3DLN3_TETNG	tr
H3DDK5	H3DDK5_TETNG	tr
H3DMY5	H3DMY5_TETNG	tr
H3DPH7	H3DPH7_TETNG	tr
H3DJJ3	H3DJJ3_TETNG	tr
H3DDJ1	H3DDJ1_TETNG	tr
H3D0H7	H3D0H7_TETNG	tr
E7F9X7	E7F9X7_DANRE	tr
A0A140LFW4	A0A140LFW4_DANRE	tr
Q1L8N1	Q1L8N1_DANRE	tr
E7FCM3	E7FCM3_DANRE	tr
F1QVG1	F1QVG1_DANRE	tr
F1Q5B1	F1Q5B1_DANRE	tr
H3A9R9	H3A9R9_LATCH	tr
H3BDW4	H3BDW4_LATCH	tr
Q6DK73	Q6DK73_XENTR	tr
K7E258	K7E258_MONDO	tr
F6U980	F6U980_MONDO	tr
F6X6X2	F6X6X2_MONDO	tr
F7CKQ0	F7CKQ0_MONDO	tr
F6XWD9	F6XWD9_MONDO	tr
F7BHJ2	F7BHJ2_MONDO	tr
Q9HA82	CERS4_HUMAN	sp
Q9D6J1	CERS4_MOUSE	sp
Q9D6K9	CERS5_MOUSE	sp
A4FUG2	A4FUG2_BOVIN	tr
A5D7K4	A5D7K4_BOVIN	tr
R7T7I2	R7T7I2_CAPTE	tr
A0A0L8H553	A0A0L8H553_OCTBM	tr
A0A0L8FKH9	A0A0L8FKH9_OCTBM	tr
A0A3M7P2S4	A0A3M7P2S4_BRAPC	tr
B3S330	B3S330_TRIAD	tr
W4YUI6	W4YUI6_STRPU	tr
A0A3Q0KKF1	A0A3Q0KKF1_SCHMA	tr
A0A3Q0KF11	A0A3Q0KF11_SCHMA	tr
A0A1X7VTW6	A0A1X7VTW6_AMPQE	tr
R1BJI5	R1BJI5_EMIHU	tr
C4LSH2	C4LSH2_ENTHI	tr
C4LVU0	C4LVU0_ENTHI	tr
C4M4K0	C4M4K0_ENTHI	tr
C4LXF4	C4LXF4_ENTHI	tr
C4M4U4	C4M4U4_ENTHI	tr
Q54S87	Q54S87_DICDI	tr
A0A2H5T407	A0A2H5T407_RHIID	tr
I3EIG2	I3EIG2_NEMP3	tr
D5GLF2	D5GLF2_TUBMM	tr
D5G8T7	D5G8T7_TUBMM	tr
A2QKE1	A2QKE1_ASPNC	tr
A2QHP6	A2QHP6_ASPNC	tr
A2QVD3	A2QVD3_ASPNC	tr
A6QYL3	A6QYL3_AJECN	tr
A7ED09	A7ED09_SCLS1	tr
A0A074VMB7	A0A074VMB7_9PEZI	tr
Q0UCL6	Q0UCL6_PHANO	tr
F9G3R8	F9G3R8_FUSOF	tr
Q2GPN0	Q2GPN0_CHAGB	tr
Q2H9T8	Q2H9T8_CHAGB	tr
P78970	LAG1_SCHPO	sp
O59735	LAC1_SCHPO	sp
Q6BYF9	Q6BYF9_DEBHA	tr
Q6BNP7	Q6BNP7_DEBHA	tr
Q6CP21	Q6CP21_KLULA	tr
Q6CVA7	Q6CVA7_KLULA	tr
P28496	LAC1_YEAST	sp
A0A0D1DXT7	A0A0D1DXT7_USTMA	tr
A0A0D1DWE7	A0A0D1DWE7_USTMA	tr
I4YDL1	I4YDL1_WALMC	tr
I4YEP4	I4YEP4_WALMC	tr
Q5KG85	Q5KG85_CRYNJ	tr
Q5KG86	Q5KG86_CRYNJ	tr
Q5KMQ6	Q5KMQ6_CRYNJ	tr
A0A0C3B902	A0A0C3B902_9AGAM	tr
B0CY72	B0CY72_LACBS	tr
B0CYI3	B0CYI3_LACBS	tr
M5FRB8	M5FRB8_DACPD	tr
M5GGT3	M5GGT3_DACPD	tr
A8BKJ1	A8BKJ1_GIAIC	tr
B7G9P7	B7G9P7_PHATC	tr
D0P373	D0P373_PHYIT	tr
D0P374	D0P374_PHYIT	tr
D0N016	D0N016_PHYIT	tr
D7G213	D7G213_ECTSI	tr
A0DN55	A0DN55_PARTE	tr
A0BS00	A0BS00_PARTE	tr
A0C3F4	A0C3F4_PARTE	tr
Q22DI5	Q22DI5_TETTS	tr
I7M6D7	I7M6D7_TETTS	tr
I7M3K0	I7M3K0_TETTS	tr
Q22YX7	Q22YX7_TETTS	tr
Q4N595	Q4N595_THEPA	tr
Q7RRB9	Q7RRB9_PLAYO	tr
Q6EUN0	ASCL1_ORYSJ	sp
Q84QC0	ASCL3_ORYSJ	sp
F4IE43	F4IE43_ARATH	tr
Q9LDF2	LAG11_ARATH	sp
Q9LJK3	LAG12_ARATH	sp
A0A068TRD8	A0A068TRD8_COFCA	tr
A0A068TLX7	A0A068TLX7_COFCA	tr
A0A3Q7ESR4	A0A3Q7ESR4_SOLLC	tr
Q9M6A3	ASC1_SOLLC	sp
K4BKF8	K4BKF8_SOLLC	tr
D8SH74	D8SH74_SELML	tr
D8RDJ6	D8RDJ6_SELML	tr
D8R414	D8R414_SELML	tr
A0A2K1KNU7	A0A2K1KNU7_PHYPA	tr
A0A2K1IZI6	A0A2K1IZI6_PHYPA	tr
A0A2K1K2I9	A0A2K1K2I9_PHYPA	tr
A0A2K1IIW1	A0A2K1IIW1_PHYPA	tr
Q01D91	Q01D91_OSTTA	tr
I0YSV0	I0YSV0_COCSC	tr
I0YPW5	I0YPW5_COCSC	tr
A0A2K3CQM9	A0A2K3CQM9_CHLRE	tr
A0A2K3DEZ9	A0A2K3DEZ9_CHLRE	tr
L1K1K3	L1K1K3_GUITC	tr
L1JR00	L1JR00_GUITC	tr
R7QFB8	R7QFB8_CHOCR	tr
M2XHL4	M2XHL4_GALSU	tr
M2Y641	M2Y641_GALSU	tr
A2DNQ2	A2DNQ2_TRIVA	tr
Q6QHY7	Q6QHY7_TRIVA	tr
A2FSZ3	A2FSZ3_TRIVA	tr
A2G9H7	A2G9H7_TRIVA	tr
A2DMU7	A2DMU7_TRIVA	tr
D2VYY0	D2VYY0_NAEGR	tr
D2W475	D2W475_NAEGR	tr
D2VJ89	D2VJ89_NAEGR	tr
Q4A3B3	Q4A3B3_EHV8U	tr

## Sheet: other TLC 70%
		Database subsection (SwissProt = sp, TrEMBL = tr)
A0A1D5PGF6	A0A1D5PGF6_CHICK	tr
M7CJK1	M7CJK1_CHEMY	tr
F1QW88	F1QW88_DANRE	tr
S4RR90	S4RR90_PETMA	tr
F1NFJ1	F1NFJ1_CHICK	tr
Q802X7	Q802X7_DANRE	tr
Q8QZR0	TR1L1_MOUSE	sp
G3N1U0	G3N1U0_BOVIN	tr
R7VDZ5	R7VDZ5_CAPTE	tr
A0A0L8HA16	A0A0L8HA16_OCTBM	tr
C3YMS9	C3YMS9_BRAFL	tr
A7S840	A7S840_NEMVE	tr
A0A3M7SUY2	A0A3M7SUY2_BRAPC	tr
Q7QDS0	Q7QDS0_ANOGA	tr
Q9W5C2	Q9W5C2_DROME	tr
D6WFR2	D6WFR2_TRICA	tr
E9H3M1	E9H3M1_DAPPU	tr
Q68A32	Q68A32_CIOIN	tr
G4LUW4	G4LUW4_SCHMA	tr
Q9XXK7	Q9XXK7_CAEEL	tr
A0A1X7V1U7	A0A1X7V1U7_AMPQE	tr
A0A1D1VWM7	A0A1D1VWM7_RAMVA	tr
R1ESP8	R1ESP8_EMIHU	tr
A0A081NFG6	A0A081NFG6_9GAMM	tr
F6UHW4	F6UHW4_XENTR	tr
F7D8K5	F7D8K5_XENTR	tr
A0A3M7QV90	A0A3M7QV90_BRAPC	tr
M5G1L0	M5G1L0_DACPD	tr
D8LSQ8	D8LSQ8_ECTSI	tr
L1IAW7	L1IAW7_GUITC	tr
B5Y5S2	B5Y5S2_PHATC	tr
B5Y5S0	B5Y5S0_PHATC	tr
C3ZEM4	C3ZEM4_BRAFL	tr
A0A0D1C6A4	A0A0D1C6A4_USTMA	tr
F6ZH52	F6ZH52_XENTR	tr
M7BCD3	M7BCD3_CHEMY	tr
C3YKX9	C3YKX9_BRAFL	tr
F6ZFA7	F6ZFA7_XENTR	tr
A0A2K9L6W8	A0A2K9L6W8_9VIRU	tr
A8IS65	A8IS65_CHLRE	tr
A0A482SLI0	A0A482SLI0_9ARCH	tr
R1B5E8	R1B5E8_EMIHU	tr
R1C198	R1C198_EMIHU	tr
R1DTC7	R1DTC7_EMIHU	tr
R1EM65	R1EM65_EMIHU	tr
R1EAR8	R1EAR8_EMIHU	tr
R1FQ37	R1FQ37_EMIHU	tr
R1FXJ4	R1FXJ4_EMIHU	tr
D7FSU8	D7FSU8_ECTSI	tr
R1CWQ2	R1CWQ2_EMIHU	tr
B7FZ81	B7FZ81_PHATC	tr
Q018C2	Q018C2_OSTTA	tr
B5Y409	B5Y409_PHATC	tr
B7FVN1	B7FVN1_PHATC	tr
A0A090M6U2	A0A090M6U2_OSTTA	tr
A0A090MD40	A0A090MD40_OSTTA	tr
R1FYT3	R1FYT3_EMIHU	tr
R7QSB7	R7QSB7_CHOCR	tr
I0Z653	I0Z653_COCSC	tr
R1DCJ3	R1DCJ3_EMIHU	tr
A0A090M8N1	A0A090M8N1_OSTTA	tr
A9UX63	A9UX63_MONBE	tr
A0A2K3DCT3	A0A2K3DCT3_CHLRE	tr
A0A2K3CTY4	A0A2K3CTY4_CHLRE	tr
A8JHB8	A8JHB8_CHLRE	tr
A8JHB3	A8JHB3_CHLRE	tr
B7G6E2	B7G6E2_PHATC	tr
B7FZ35	B7FZ35_PHATC	tr
C3YGB5	C3YGB5_BRAFL	tr
C3YS65	C3YS65_BRAFL	tr
C3Z4M7	C3Z4M7_BRAFL	tr
D7FKT8	D7FKT8_ECTSI	tr
F7AZF2	F7AZF2_MONDO	tr
A0A151NQI0	A0A151NQI0_ALLMI	tr
H9G7E2	H9G7E2_ANOCA	tr
H3AQU7	H3AQU7_LATCH	tr
A0A151NRE0	A0A151NRE0_ALLMI	tr
M7BLF0	M7BLF0_CHEMY	tr
H3C064	H3C064_TETNG	tr
Q1LXV8	TLCD5_DANRE	sp
H3C128	H3C128_TETNG	tr
S4RZK7	S4RZK7_PETMA	tr
S4RZL3	S4RZL3_PETMA	tr
C3YHY3	C3YHY3_BRAFL	tr
C3YHW6	C3YHW6_BRAFL	tr
R7UWL0	R7UWL0_CAPTE	tr
K1QYV7	K1QYV7_CRAGI	tr
A0A0L8FIW3	A0A0L8FIW3_OCTBM	tr
A7SAB8	A7SAB8_NEMVE	tr
A0A1X7UQB9	A0A1X7UQB9_AMPQE	tr
A0A1W2WP76	A0A1W2WP76_CIOIN	tr
D2A2Y8	D2A2Y8_TRICA	tr
A9UVC9	A9UVC9_MONBE	tr
L1JJ09	L1JJ09_GUITC	tr
A0A3Q7G7M1	A0A3Q7G7M1_SOLLC	tr
A0A0P0V1A2	A0A0P0V1A2_ORYSJ	tr
A0A068VF09	A0A068VF09_COFCA	tr
Q6IDJ6	Q6IDJ6_ARATH	tr
D8T6G1	D8T6G1_SELML	tr
A0A2K1KAP6	A0A2K1KAP6_PHYPA	tr
Q015N6	Q015N6_OSTTA	tr
A0DS47	A0DS47_PARTE	tr
I7M6F4	I7M6F4_TETTS	tr
A0C420	A0C420_PARTE	tr
A0A068V9N4	A0A068V9N4_COFCA	tr
Q8GYK7	Y5285_ARATH	sp
Q9LK26	Q9LK26_ARATH	tr
Q0DJC1	Q0DJC1_ORYSJ	tr
Q2QV58	Q2QV58_ORYSJ	tr
D8R3G5	D8R3G5_SELML	tr
R7Q9A4	R7Q9A4_CHOCR	tr
I0YYG4	I0YYG4_COCSC	tr
F7DGI0	F7DGI0_MONDO	tr
H9GLM3	H9GLM3_ANOCA	tr
H3A4U2	H3A4U2_LATCH	tr
E7FG14	E7FG14_DANRE	tr
H3CC30	H3CC30_TETNG	tr
C3YDK0	C3YDK0_BRAFL	tr
S4R7G8	S4R7G8_PETMA	tr
A2VDS3	A2VDS3_BOVIN	tr
A0A151NAA4	A0A151NAA4_ALLMI	tr
H9GMV5	H9GMV5_ANOCA	tr
H3AGH5	H3AGH5_LATCH	tr
A0A0G2KHZ9	A0A0G2KHZ9_DANRE	tr
H3D9V4	H3D9V4_TETNG	tr
B3SAN4	B3SAN4_TRIAD	tr
C3ZRU6	C3ZRU6_BRAFL	tr
C3Z542	C3Z542_BRAFL	tr
R7TD82	R7TD82_CAPTE	tr
K1R9G4	K1R9G4_CRAGI	tr
A7RLY7	A7RLY7_NEMVE	tr
A0A1W5C9D9	A0A1W5C9D9_ANOGA	tr
D2A4Z1	D2A4Z1_TRICA	tr
Q9V3S7	Q9V3S7_DROME	tr
A0A1X7V949	A0A1X7V949_AMPQE	tr
A0A1X7URJ1	A0A1X7URJ1_AMPQE	tr
A0A1D1W9X1	A0A1D1W9X1_RAMVA	tr
R1D7Y4	R1D7Y4_EMIHU	tr
R1EDP8	R1EDP8_EMIHU	tr
A0A096P7Q3	A0A096P7Q3_OSTTA	tr
A0A482SFH2	A0A482SFH2_9ARCH	tr
A0A482SRS4	A0A482SRS4_9ARCH	tr
A0A0C3B262	A0A0C3B262_9AGAM	tr
F1P1C2	F1P1C2_CHICK	tr
H3DKS9	H3DKS9_TETNG	tr
H9GLG6	H9GLG6_ANOCA	tr
R7TM18	R7TM18_CAPTE	tr
K1PY46	K1PY46_CRAGI	tr
E9GYI4	E9GYI4_DAPPU	tr
G4VLI4	G4VLI4_SCHMA	tr
A0A0L8GU36	A0A0L8GU36_OCTBM	tr
A0A0L8GI91	A0A0L8GI91_OCTBM	tr
F6QPQ3	F6QPQ3_CIOIN	tr
E1BNN2	E1BNN2_BOVIN	tr
Q8VC26	TLCD2_MOUSE	sp
F7ES92	F7ES92_MONDO	tr
G5EF48	FLD1_CAEEL	sp
Q9N5G9	Q9N5G9_CAEEL	tr
Q96CP7	TLCD1_HUMAN	sp
F1NZP5	TLCD1_CHICK	sp
A0A151MVY9	A0A151MVY9_ALLMI	tr
F1QSW8	F1QSW8_DANRE	tr
M3XJ99	M3XJ99_LATCH	tr
S4RHZ8	S4RHZ8_PETMA	tr
H3DFM9	H3DFM9_TETNG	tr
R7TPY5	R7TPY5_CAPTE	tr
G4V9S9	G4V9S9_SCHMA	tr
K1PRC4	K1PRC4_CRAGI	tr
A7SM93	A7SM93_NEMVE	tr
G4V9U1	G4V9U1_SCHMA	tr
Q20297	Q20297_CAEEL	tr
Q93892	Q93892_CAEEL	tr
Q9BL09	Q9BL09_CAEEL	tr
A0A3M7SI83	A0A3M7SI83_BRAPC	tr
A0A1U7YRJ6	A0A1U7YRJ6_NELNU	tr
A0A068UQT8	A0A068UQT8_COFCA	tr
Q9XHZ7	Q9XHZ7_ARATH	tr
D8R4D3	D8R4D3_SELML	tr
A0A2K1JQH0	A0A2K1JQH0_PHYPA	tr
D0MZE5	D0MZE5_PHYIT	tr
L1JNV0	L1JNV0_GUITC	tr
A1ZU43	A1ZU43_9BACT	tr
Q9QUK3	CLN8_MOUSE	sp
G1KDQ2	G1KDQ2_ANOCA	tr
S4RG31	S4RG31_PETMA	tr
C3YUG5	C3YUG5_BRAFL	tr
K1PTP9	K1PTP9_CRAGI	tr
C3Y5J2	C3Y5J2_BRAFL	tr
A0A3M7R0V3	A0A3M7R0V3_BRAPC	tr
A7T5T8	A7T5T8_NEMVE	tr
F1NSV0	F1NSV0_CHICK	tr
A0A2R8QHW8	A0A2R8QHW8_DANRE	tr
H3CFT6	H3CFT6_TETNG	tr
F1Q640	F1Q640_DANRE	tr
S4RT34	S4RT34_PETMA	tr
Q8CGF5	TLCD4_MOUSE	sp
F6TDT4	F6TDT4_MONDO	tr
M7BYT9	M7BYT9_CHEMY	tr
Q5XIY2	TLC4B_DANRE	sp
Q6P4N1	TLCD4_XENTR	sp
C3YCE3	C3YCE3_BRAFL	tr
A0A0L8IA21	A0A0L8IA21_OCTBM	tr
A0A0L8I9S3	A0A0L8I9S3_OCTBM	tr
N1PBC5	N1PBC5_CAPTE	tr
A7RW49	A7RW49_NEMVE	tr
A7SRV6	A7SRV6_NEMVE	tr
F6TUQ2	F6TUQ2_CIOIN	tr
H2XX60	H2XX60_CIOIN	tr
H2XUX5	H2XUX5_CIOIN	tr
Q0JIZ9	Q0JIZ9_ORYSJ	tr
A0A1U8AZT9	A0A1U8AZT9_NELNU	tr
Q75HA3	Q75HA3_ORYSJ	tr
Q93Z82	Q93Z82_ARATH	tr
A0A068VAL3	A0A068VAL3_COFCA	tr
A0A068V9J2	A0A068V9J2_COFCA	tr
A0A3Q7H9M9	A0A3Q7H9M9_SOLLC	tr
A0A068U8S4	A0A068U8S4_COFCA	tr
Q93ZA9	Q93ZA9_ARATH	tr
Q75J74	Q75J74_ORYSJ	tr
A0A2K1KPU9	A0A2K1KPU9_PHYPA	tr
D8RJ39	D8RJ39_SELML	tr
D8R8S5	D8R8S5_SELML	tr
D2VX06	D2VX06_NAEGR	tr
A0A3M7QH92	A0A3M7QH92_BRAPC	tr
A0A3M7QH00	A0A3M7QH00_BRAPC	tr
A0A3M7PRZ0	A0A3M7PRZ0_BRAPC	tr
C3XU26	C3XU26_BRAFL	tr
A0A2K3DG53	A0A2K3DG53_CHLRE	tr
B3S3Y8	B3S3Y8_TRIAD	tr
A0A1X7U6K8	A0A1X7U6K8_AMPQE	tr
A0A1X7TLL2	A0A1X7TLL2_AMPQE	tr
D2VX45	D2VX45_NAEGR	tr
D2V905	D2V905_NAEGR	tr
M2Y936	M2Y936_GALSU	tr
Q550S9	TLC4B_DICDI	sp
Q550T0	TLC4A_DICDI	sp
D2VI63	D2VI63_NAEGR	tr
C3YYF8	C3YYF8_BRAFL	tr
C3YTN2	C3YTN2_BRAFL	tr
C3YK46	C3YK46_BRAFL	tr
C3ZPT4	C3ZPT4_BRAFL	tr
C3XXU4	C3XXU4_BRAFL	tr
C3Z911	C3Z911_BRAFL	tr
C3YMW7	C3YMW7_BRAFL	tr
C3ZSI4	C3ZSI4_BRAFL	tr
A9URE7	A9URE7_MONBE	tr
A9V150	A9V150_MONBE	tr
Q2H604	Q2H604_CHAGB	tr
F5HFU8	F5HFU8_NEUCR	tr
G4MNJ3	G4MNJ3_MAGO7	tr
A7E8K3	A7E8K3_SCLS1	tr
F9FEA4	F9FEA4_FUSOF	tr
A0A074VZR5	A0A074VZR5_9PEZI	tr
Q0UP59	Q0UP59_PHANO	tr
A7E685	A7E685_SCLS1	tr
A2RB07	A2RB07_ASPNC	tr
A6QRQ1	A6QRQ1_AJECN	tr
Q0UN00	Q0UN00_PHANO	tr
D5GI67	D5GI67_TUBMM	tr
A0A0C3BFL5	A0A0C3BFL5_9AGAM	tr
B0CS27	B0CS27_LACBS	tr
M5GES3	M5GES3_DACPD	tr
A0A0D1E857	A0A0D1E857_USTMA	tr
O13752	YF22_SCHPO	sp
I4YHF8	I4YHF8_WALMC	tr
I4YGY6	I4YGY6_WALMC	tr
Q6CR93	Q6CR93_KLULA	tr
P47153	TDA4_YEAST	sp
Q6BX03	Q6BX03_DEBHA	tr
Q6CQR1	Q6CQR1_KLULA	tr
Q06107	YP114_YEAST	sp
L7RBM4	L7RBM4_9VIRU	tr
G5CQ23	G5CQ23_9VIRU	tr
Q5UQN8	YL438_MIMIV	sp
I0Z306	I0Z306_COCSC	tr
I0YYT9	I0YYT9_COCSC	tr
A0A2K3D505	A0A2K3D505_CHLRE	tr
A0A2P0VNT9	A0A2P0VNT9_9PHYC	tr
L1K0R6	L1K0R6_GUITC	tr
R1FRT1	R1FRT1_EMIHU	tr
Q01GX6	Q01GX6_OSTTA	tr
D2W2C6	D2W2C6_NAEGR	tr
Q4DSX0	Q4DSX0_TRYCC	tr
L1JI87	L1JI87_GUITC	tr
A9UVR4	A9UVR4_MONBE	tr
D8LDE1	D8LDE1_ECTSI	tr
A0A3Q0KQN8	A0A3Q0KQN8_SCHMA	tr
Q55BP8	TLC4C_DICDI	sp
D2VES4	D2VES4_NAEGR	tr
Q5CQ91	Q5CQ91_CRYPI	tr
D2V320	D2V320_NAEGR	tr
A0A3M7RVW1	A0A3M7RVW1_BRAPC	tr
W4ZCC0	W4ZCC0_STRPU	tr
A0A088AHG7	A0A088AHG7_APIME	tr
F7A799	F7A799_XENTR	tr
A0A2H5U856	A0A2H5U856_RHIID	tr
F7CMH7	F7CMH7_XENTR	tr
W4XFP7	W4XFP7_STRPU	tr
W4YAD3	W4YAD3_STRPU	tr
W4XPT6	W4XPT6_STRPU	tr
W4XRV4	W4XRV4_STRPU	tr
W4Y901	W4Y901_STRPU	tr
W4YXV3	W4YXV3_STRPU	tr
W4ZHZ1	W4ZHZ1_STRPU	tr
Q5N944	Q5N944_ORYSJ	tr
G1KTD8	G1KTD8_ANOCA	tr
W4ZGW9	W4ZGW9_STRPU	tr
A0A2H5SJH1	A0A2H5SJH1_RHIID	tr
